# Supplementary material for: Revealing the mechanisms of semantic satiation with deep learning models
Source: Commun Biol. 2024 Apr 22;7:487. doi: 10.1038/s42003-024-06162-0 (PMC11035687; doi:10.1038/s42003-024-06162-0)
Supplement: Supplementary file 3 — Supplementary Data [file 42003_2024_6162_MOESM3_ESM.xlsx]

## Sheet: Figure2
Fig 2.c					Fig 2.d
mean	standard deviation	mean	standard deviation
18.6443	5.14844	16.0975	7.20137		18.0333	5.48732	15.756	4.01494
71.5757	7.41827	80.4788	1.46848		70.4867	5.07433	80.582	1.78901
91.6229	0.5727	84.3762	0.33479		91.7833	0.39883	84.673	0.39342
92.6986	0.1009	84.36	0.43234		92.6333	0.07448	84.784	0.28135
91.26	1.42501	84.0962	0.28329		91.4183	0.49374	84.381	0.33703
87.7443	4.28816	83.5837	0.42618		87.9733	3.10781	83.62	0.65478
85.2143	6.35948	82.895	1.00479		84.7217	5.13625	82.333	1.17047
82.1657	7.87606	81.9675	1.49757		80.9	6.22944	80.911	1.69124
77.9814	8.52659	80.8825	2.01464		75.925	6.16192	79.358	2.01926
72.8843	8.4216	79.3812	2.71969		70.13	4.81314	77.713	2.42393
68.4043	9.48869	77.5425	3.64099		65.3	4.61069	75.861	2.98929
64.5429	10.8862	75.49	4.60982		61.1783	5.45902	73.908	3.7148
61.0714	12.2502	73.61	5.21444		57.1133	6.29994	72.223	4.4003
57.6571	13.0203	72.135	5.30548		53.5767	7.15901	70.878	4.96727
54.1143	13.2149	70.7138	5.3904		49.9567	7.29182	69.803	5.37975
50.91	13.063	69.52	5.40169		46.7767	7.38287	68.981	5.7739
48.1629	12.7655	68.255	5.50041		43.9317	7.17506	68.298	6.03709
45.5957	12.5925	67.1338	5.60464		41.3033	7.00989	67.671	6.27485
43.2657	12.1114	66.13	5.61471		39.115	6.75125	67.195	6.53518
41.24	11.5777	65.3838	5.51186		37.2533	6.49484	66.742	6.76012
39.5914	11.2141	64.78	5.34687		35.76	6.51084	66.41	6.88523
38.2957	10.8614	64.1925	5.15362		34.7017	6.40272	66.178	6.96661
37.1971	10.783	63.66	4.96501		33.66	6.41397	65.96	6.99066
36.4557	10.5732	63.2825	4.7906		32.9683	6.60469	65.737	7.08295
35.9086	10.4092	62.9387	4.65781		32.5333	6.79611	65.493	7.08519
35.4929	10.3385	62.5187	4.32136		32.2333	6.88569	65.225	7.05686
35.1214	10.2729	62.1	4.12484		31.935	7.02169	64.974	7.0689
34.9557	10.169	61.685	3.85583		31.7333	7.01772	64.838	7.15062
34.77	10.0916	61.3263	3.71696		31.645	7.08461	64.679	7.16434
34.6529	10.0364	60.9487	3.56394		31.585	7.27742	64.564	7.13955
34.5414	9.98941	60.6375	3.54098		31.6683	7.44144	64.496	7.21699
34.5143	9.78943	60.3387	3.52908		31.5383	7.4779	64.446	7.27211
34.3671	9.869	60.03	3.52818		31.6483	7.66325	64.376	7.27579
34.3871	9.667	59.8825	3.658		31.6033	7.53044	64.289	7.20923
34.2114	9.60495	59.725	3.73228		31.4183	7.55945	64.279	7.14142
34.1357	9.40574	59.605	3.76349		31.385	7.5281	64.293	7.15365
33.9543	9.27363	59.44	3.78872		31.335	7.32836	64.26	7.11514
33.8814	9.14469	59.2675	3.80733		31.475	7.3008	64.207	7.05156
33.8614	9.20154	59.0975	3.81513		31.5183	7.62628	64.17	7.02525
33.7086	9.06979	58.9275	3.90551		31.4283	7.51615	64.081	6.95332
33.6386	8.93744	58.765	3.92559		31.285	7.56186	64.104	6.95237
33.5357	8.84763	58.5962	3.96066		31.1933	7.56223	64.094	7.00605
33.3557	8.69305	58.4562	3.98207		31.01	7.46389	64.144	7.08889
33.37	8.6862	58.3475	4.07027		31.19	7.60307	64.14	7.11478
33.1586	8.69338	58.2638	4.16616		31.1083	7.69223	64.074	7.11446
33.0857	8.53719	58.1838	4.18433		30.895	7.6364	63.96	7.05469
32.92	8.52295	58.1275	4.24322		30.765	7.66218	63.879	7.02272
32.7957	8.59624	58.03	4.26501		30.6633	7.87237	63.815	7.03216
32.6429	8.61193	57.9525	4.25025		30.4767	7.95561	63.742	7.00602
32.6114	8.6033	57.855	4.23883		30.4367	8.02145	63.63	6.81708
32.42	8.51045	57.8188	4.28372		30.305	7.89513	63.581	6.76481
32.2971	8.47113	57.79	4.29322		30.2233	7.87942	63.544	6.68937
32.1	8.4811	57.7788	4.38948		29.995	7.87504	63.539	6.68757
31.9571	8.60169	57.7062	4.44038		29.9917	7.97187	63.583	6.78518
31.8414	8.59361	57.71	4.42467		29.9083	7.9467	63.596	6.77326
31.8129	8.50475	57.6362	4.47474		29.88	7.90097	63.542	6.72264
31.7729	8.54552	57.5388	4.37793		29.8267	7.97371	63.515	6.70515
31.7114	8.49267	57.5112	4.43343		29.7917	7.92606	63.515	6.68638
31.69	8.69502	57.4625	4.47165		29.835	8.20654	63.459	6.67973
31.8171	8.7922	57.4475	4.5111		29.9417	8.38359	63.475	6.70812
31.8171	8.76555	57.435	4.61853		29.905	8.40319	63.476	6.75625
31.7786	8.68956	57.4125	4.65203		29.9467	8.22626	63.45	6.69785
31.8071	8.79926	57.415	4.71729		30.0317	8.39831	63.407	6.66613
31.8143	8.76967	57.4312	4.74651		30.0417	8.44656	63.431	6.67076
31.8186	8.7573	57.3925	4.77711		30.0633	8.52021	63.452	6.73787
31.8457	8.59151	57.365	4.78954		30.095	8.3639	63.461	6.78448
31.78	8.47188	57.3888	4.84368		30.0783	8.25152	63.527	6.91501
31.8114	8.3196	57.3787	4.87027		30.07	8.10322	63.534	6.94508
31.73	8.09194	57.4025	4.87161		29.9533	7.85689	63.545	6.91407
31.6571	7.96128	57.395	4.86264		29.9467	7.66711	63.592	6.95999
31.7186	7.8924	57.3875	4.87336		30.0467	7.59594	63.601	6.97555
31.8186	7.88761	57.3488	4.85569		30.2083	7.64864	63.608	6.99242
31.8086	7.76015	57.3162	4.81464		30.1417	7.53146	63.588	6.96163
31.7743	7.64243	57.28	4.82338		29.995	7.46479	63.559	6.9129
31.7471	7.91476	57.2512	4.7751		30.0633	7.76021	63.544	6.85748
31.8457	7.94709	57.215	4.71283		30.2017	7.84755	63.599	6.88733
31.9043	7.90708	57.2325	4.69634		30.16	7.86197	63.64	6.91737
31.9229	7.84943	57.2325	4.67163		30.24	7.8288	63.625	6.86976
31.9686	8.02078	57.1925	4.62994		30.2767	8.02141	63.617	6.89288
31.9586	8.16577	57.1425	4.54605		30.365	8.2369	63.635	6.88213
31.8557	8.11236	57.2062	4.54514		30.2867	8.19146	63.636	6.91662
31.8843	8.20262	57.2137	4.55179		30.235	8.33517	63.64	6.91944
31.8857	8.54375	57.19	4.51571		30.3567	8.6722	63.592	6.80339
31.8814	8.5559	57.1875	4.53579		30.3733	8.64843	63.526	6.66094
31.7086	8.53823	57.1925	4.56948		30.2083	8.59143	63.45	6.56251
31.6386	8.56034	57.195	4.58503		30.1533	8.56842	63.474	6.5734
31.5086	8.50738	57.2563	4.60485		30.0133	8.51789	63.498	6.5361
31.3786	8.243	57.28	4.54503		29.7233	8.2003	63.479	6.52311
31.2029	8.09746	57.3438	4.47394		29.56	7.98621	63.448	6.48504
31.2286	8.17911	57.3787	4.48605		29.5083	8.13167	63.462	6.46065
31.1443	8.22163	57.445	4.54111		29.42	8.14103	63.437	6.44907
31.05	8.22634	57.3963	4.54922		29.3933	8.10913	63.456	6.39925
30.9029	8.06692	57.3825	4.55931		29.215	7.94389	63.439	6.36777
30.9543	8.24179	57.3575	4.53623		29.2983	8.13966	63.462	6.34032
31.0686	8.37231	57.3725	4.54853		29.3867	8.33025	63.479	6.34011
31.0457	8.59367	57.3563	4.48454		29.4833	8.53206	63.522	6.37146
31.1029	8.56532	57.4225	4.48927		29.545	8.5153	63.553	6.4389
31.16	8.58481	57.46	4.48191		29.6717	8.59035	63.56	6.49067
31.2129	8.57422	57.4663	4.48112		29.675	8.64896	63.465	6.37088
31.3014	8.55215	57.4838	4.48366		29.69	8.71652	63.478	6.38816

## Sheet: Figure3
Fig 3.b
mean	standard deviation	mean	standard deviation	mean	standard deviation			mean	standard deviation	mean	standard deviation	mean	standard deviation
16.9	0.94446	44.275	1.82643	32.7875	1.0357			15.3571	2.4419	48.0625	1.00703	36.2429	0.50615
20.05	1.12916	48.95	2.18251	38.4625	0.89113			16.8	1.56525	51.6625	1.02112	39.7	0.68313
21.6833	0.78592	50.25	1.42009	41.325	0.84979			16.9571	1.91473	52.35	0.90554	40.7143	0.92813
23.5167	1.12679	50.85	2.07284	42.0125	0.79899			18.2857	1.47809	51.7625	1.45498	41.4571	1.15449
24.7667	0.6802	50.5	1.50997	42.0375	1.13255			17.9571	1.87959	51.225	1.11835	41.6286	1.09805
26.1	0.93595	49.175	1.37204	42.2125	1.08685			17.9714	1.33131	49.3875	0.98043	41.7714	1.19543
26.6167	0.74944	48.525	0.83417	40.9125	1.59771			17.7429	1.2921	47.725	0.65629	41.5	0.84063
25.0833	0.5947	46.05	1.50886	39.5125	1.21236			16.4143	1.5475	46.15	0.56315	40.2	0.82664
22.7	0.61968	44.575	1.99562	37.875	1.42001			16.6429	0.87342	43.9	1.10712	38.6571	1.25546
20.4167	0.6969	42.85	2.00416	36.2375	1.29938			16.7286	0.9759	41.7875	0.90623	36.9	0.79791
Fig 3.d
mean	standard deviation	mean	standard deviation	mean	standard deviation			mean	standard deviation	mean	standard deviation	mean	standard deviation
47.57	2.11715	73.9091	0.98332	8.05	1.50056			47.8667	1.65986	74.6	1.17644	8.75833	1.27597
52.23	2.12187	82.2	1.0373	8.28	1.5817			51.9417	2.20432	82.8182	1.55101	9.06667	1.33303
52.64	2.2785	84.7636	1.1129	9.19	1.72463			52.6917	2.15468	85.1454	1.88858	9.45833	1.6539
52.2	2.28035	85.7091	1.09859	9.52	1.75929			52.5	2.22792	86.1818	1.58481	9.975	1.91032
52.17	2.14686	86.1364	0.92981	10.12	1.77188			52.1	1.68091	86.1727	1.43742	10.4917	2.04693
52.41	2.32974	86.3454	0.99435	10.21	1.68355			52.2	1.91216	86.7727	1.29081	10.6917	2.07866
52.14	2.15417	86.2909	0.84078	10.45	1.68605			52.8417	1.6517	86.5455	1.29102	10.8667	1.72117
52.6	2.30217	85.9636	0.89249	10.38	1.5017			53.1583	1.36079	86.3091	1.32624	10.9417	1.50421
52.84	2.59624	85.7364	0.85706	10.35	1.52843			53.45	1.35008	86.0364	1.24601	11.05	1.62844
53.38	2.42615	85.2909	0.87801	10.35	1.64469			53.8333	1.48712	85.5455	1.09304	11.1917	1.60423

## Sheet: Figure6
Fig 6.b					Fig 6.c
mean	standard deviation	mean	standard deviation		MNIST											FashionMNIST
4.96111	0.12386	6.10727	0.15019		0.04497	0.02566	0.13355	0.08559	0.07648	0.11833	0.03933	0.0481	0.07663	0.03802		0.03281	0.04134	0.08807	0.02507	0.04106	0.07841	0.06395	0.03439	0.05137	0.03199
17.2257	0.39188	23.4951	0.42495		0.12482	0.08357	0.44994	0.29747	0.26103	0.41334	0.11691	0.12264	0.26935	0.12295		0.10339	0.10411	0.15266	0.07729	0.14331	0.28604	0.2434	0.11558	0.20145	0.09364
19.5825	0.42824	27.1775	0.47909		0.11482	0.09913	0.49882	0.31467	0.29348	0.44257	0.13608	0.14494	0.34133	0.11984		0.12783	0.12293	0.17055	0.09599	0.17553	0.31982	0.29732	0.13322	0.24135	0.11231
19.7713	0.43441	27.6451	0.50032		0.09506	0.09217	0.48828	0.28201	0.28211	0.45304	0.11824	0.14821	0.36948	0.12129		0.14011	0.12836	0.17867	0.10303	0.18063	0.33537	0.30113	0.13212	0.25449	0.11381
19.8185	0.42497	27.8847	0.51389		0.10986	0.08774	0.47872	0.30426	0.25641	0.46321	0.12545	0.17165	0.38072	0.14012		0.14953	0.13337	0.18415	0.10849	0.18543	0.34605	0.30192	0.13058	0.26483	0.11353
19.5946	0.40071	28.0329	0.52212		0.10887	0.07998	0.47998	0.31088	0.26382	0.48228	0.14347	0.17987	0.39162	0.1506		0.15625	0.13793	0.18739	0.11304	0.19016	0.35315	0.30252	0.13024	0.27301	0.11227
19.2858	0.37765	28.0887	0.52708		0.10904	0.08856	0.46483	0.3085	0.28297	0.47087	0.16383	0.18755	0.38869	0.16477		0.16034	0.14222	0.18973	0.11694	0.19436	0.35868	0.30283	0.13039	0.28006	0.11048
18.8283	0.37011	28.0561	0.5304		0.12002	0.09139	0.45592	0.32041	0.28457	0.48835	0.15223	0.20332	0.38199	0.16625		0.1629	0.14638	0.1925	0.12054	0.19819	0.36288	0.30299	0.13149	0.28772	0.10896
18.2733	0.38492	27.9444	0.53251		0.14788	0.10362	0.44629	0.32856	0.27313	0.49179	0.14397	0.22996	0.37434	0.16708		0.16402	0.15043	0.19542	0.12396	0.20198	0.36461	0.30323	0.13269	0.29685	0.10835
17.6692	0.38217	27.7705	0.53298		0.17917	0.10602	0.44031	0.33413	0.26491	0.47269	0.1452	0.24465	0.37287	0.1656		0.16459	0.15423	0.19788	0.12681	0.20597	0.36321	0.30319	0.1339	0.30618	0.10876
17.0253	0.37636	27.554	0.533		0.17188	0.12203	0.4262	0.34276	0.28009	0.44609	0.1517	0.2455	0.37188	0.16906		0.16613	0.15746	0.19969	0.12865	0.21051	0.36512	0.30225	0.13533	0.31419	0.10963
16.3786	0.36801	27.313	0.53326		0.17579	0.12404	0.4114	0.30437	0.2896	0.41439	0.15404	0.23882	0.36932	0.16828		0.16993	0.15968	0.20094	0.12926	0.2159	0.37336	0.30024	0.1367	0.32025	0.11055
15.7516	0.35744	27.0632	0.53307		0.15023	0.11725	0.40274	0.29209	0.29257	0.39411	0.1533	0.2288	0.36906	0.16508		0.17598	0.16058	0.20176	0.12875	0.22169	0.38201	0.29772	0.13802	0.32366	0.11132
15.146	0.34412	26.8172	0.53259		0.13024	0.11544	0.39884	0.28129	0.289	0.37131	0.1572	0.21688	0.36467	0.16064		0.18213	0.16027	0.20221	0.12749	0.22688	0.38616	0.29491	0.13922	0.32432	0.11175
14.5723	0.33468	26.5795	0.53276		0.13113	0.1173	0.39253	0.28902	0.2807	0.34655	0.14638	0.20794	0.36075	0.1615		0.18719	0.15919	0.20301	0.12607	0.23091	0.38774	0.2917	0.13992	0.32294	0.11197
14.0731	0.32289	26.3475	0.5331		0.12517	0.10878	0.38286	0.29142	0.27519	0.33983	0.14748	0.20205	0.3578	0.15305		0.19188	0.15774	0.20418	0.12494	0.23403	0.3882	0.28807	0.13949	0.32038	0.11217
13.6595	0.31592	26.1169	0.53391		0.12378	0.10838	0.37537	0.29137	0.2458	0.31414	0.14662	0.19871	0.35261	0.13836		0.19628	0.15646	0.20545	0.12401	0.23645	0.38537	0.28433	0.138	0.31716	0.11226
13.3395	0.3116	25.8859	0.53388		0.12699	0.09843	0.37528	0.27694	0.2237	0.29922	0.1522	0.19872	0.35007	0.13236		0.19952	0.15599	0.20674	0.12279	0.23752	0.37963	0.2808	0.1357	0.31334	0.11234
13.0917	0.31361	25.6585	0.53318		0.13903	0.09592	0.39654	0.26313	0.22828	0.28631	0.15915	0.19926	0.34794	0.13127		0.20072	0.15665	0.20791	0.12076	0.23664	0.37146	0.27762	0.13284	0.30885	0.11238
12.8771	0.32273	25.4382	0.53262		0.15299	0.09416	0.39597	0.24932	0.24223	0.2886	0.16629	0.19677	0.34505	0.15189		0.1994	0.15833	0.20919	0.11806	0.23367	0.36282	0.27505	0.12959	0.30386	0.11267
12.7071	0.31968	25.2252	0.53137		0.15999	0.09104	0.40161	0.24131	0.25754	0.29731	0.16454	0.19354	0.34136	0.16541		0.19671	0.16007	0.211	0.1158	0.22939	0.35652	0.27348	0.12608	0.29958	0.11383
12.5597	0.3097	25.0138	0.52948		0.14801	0.0898	0.40894	0.24921	0.28387	0.29125	0.1583	0.18839	0.33524	0.17367		0.19442	0.16048	0.2134	0.11543	0.22483	0.35178	0.27292	0.12151	0.29709	0.11581
12.4288	0.31161	24.7951	0.52568		0.13969	0.10248	0.40475	0.26001	0.28514	0.27839	0.15109	0.18137	0.33118	0.20337		0.19329	0.15838	0.21577	0.11738	0.22063	0.34677	0.27293	0.11592	0.29507	0.11792
12.3243	0.31033	24.5597	0.52023		0.13643	0.09603	0.3981	0.26748	0.28041	0.27487	0.13938	0.1756	0.32783	0.21686		0.193	0.15352	0.21762	0.12054	0.21668	0.34016	0.27313	0.11002	0.29291	0.11978
12.225	0.30994	24.3074	0.51452		0.15141	0.10777	0.39505	0.28046	0.28184	0.27597	0.12881	0.16964	0.32311	0.22896		0.19282	0.14672	0.21881	0.12331	0.21243	0.3295	0.27312	0.10403	0.29108	0.12142
12.1298	0.30493	24.0465	0.51102		0.15502	0.09646	0.40333	0.27916	0.2759	0.28141	0.13619	0.17179	0.3184	0.24488		0.19212	0.13982	0.21943	0.12488	0.20845	0.3147	0.27242	0.09896	0.28927	0.123
12.0283	0.29325	23.7873	0.51099		0.15262	0.08216	0.41456	0.27791	0.28423	0.28324	0.13094	0.1688	0.31373	0.24812		0.19049	0.13447	0.21979	0.12514	0.20491	0.29935	0.27097	0.09587	0.28634	0.12503
11.9344	0.27874	23.5377	0.51054		0.14469	0.09033	0.41463	0.28694	0.27974	0.2868	0.13266	0.16397	0.31333	0.24519		0.1879	0.13077	0.21973	0.12452	0.20159	0.2919	0.26914	0.09433	0.28116	0.1276
11.8419	0.27203	23.2985	0.50759		0.14105	0.08551	0.40226	0.29137	0.26106	0.2809	0.12721	0.15802	0.31897	0.24373		0.18465	0.12818	0.21949	0.1236	0.19871	0.29066	0.26777	0.09361	0.27685	0.13023
11.7399	0.26746	23.0637	0.50442		0.13201	0.08938	0.38349	0.29473	0.25162	0.2724	0.11793	0.15148	0.32458	0.24723		0.18099	0.1264	0.21934	0.12254	0.19636	0.293	0.26742	0.09369	0.2761	0.13279
11.6461	0.26852	22.8301	0.5026		0.13133	0.08102	0.35778	0.29443	0.24276	0.26539	0.11633	0.14433	0.33808	0.2363		0.177	0.12515	0.21936	0.12127	0.19451	0.29952	0.26709	0.09291	0.27487	0.13534
11.55	0.26846	22.5946	0.50127		0.13194	0.06717	0.34387	0.29017	0.23112	0.26286	0.12035	0.13862	0.3459	0.22546		0.17309	0.12386	0.21926	0.12002	0.19319	0.30461	0.26624	0.09165	0.2717	0.1374
11.4522	0.27034	22.3574	0.50143		0.13031	0.06397	0.34264	0.27868	0.22652	0.26154	0.129	0.13084	0.35123	0.2206		0.16981	0.12239	0.21893	0.1193	0.19238	0.30438	0.26543	0.09105	0.26782	0.13839
11.3655	0.27861	22.1282	0.50179		0.13267	0.06715	0.3463	0.2646	0.23085	0.26193	0.13548	0.12612	0.35633	0.21876		0.16714	0.12089	0.21857	0.11941	0.19188	0.30485	0.26501	0.09075	0.26383	0.13742
11.2874	0.28176	21.9193	0.50137		0.14307	0.0691	0.34383	0.25394	0.22568	0.27037	0.13595	0.12315	0.35866	0.21244		0.16465	0.11963	0.21872	0.11978	0.19113	0.30633	0.26517	0.09091	0.26	0.13675
11.2156	0.2731	21.7377	0.50281		0.15105	0.07042	0.33669	0.2472	0.23126	0.27704	0.13683	0.12531	0.34816	0.20836		0.16262	0.11876	0.21943	0.12031	0.18962	0.30901	0.26536	0.09148	0.25769	0.13647
11.1665	0.26169	21.5829	0.50571		0.16028	0.07616	0.33515	0.24577	0.22699	0.28665	0.14143	0.12573	0.34135	0.20175		0.16137	0.11817	0.22	0.12134	0.18803	0.30896	0.26546	0.09238	0.25951	0.13499
11.1161	0.25347	21.4469	0.50833		0.16115	0.08083	0.33123	0.25245	0.22456	0.29993	0.1523	0.13333	0.33618	0.19506		0.16059	0.11817	0.22008	0.12301	0.18727	0.30316	0.26509	0.09346	0.26514	0.1327
11.077	0.26053	21.3273	0.51251		0.15231	0.0738	0.32401	0.27141	0.2318	0.30582	0.17801	0.1267	0.33069	0.19399		0.15957	0.1194	0.22031	0.12449	0.18673	0.29555	0.26373	0.09563	0.27498	0.13001
11.0562	0.26743	21.2239	0.51766		0.14311	0.07507	0.31312	0.27178	0.24267	0.30763	0.18318	0.12363	0.32449	0.18955		0.15817	0.1201	0.2209	0.12533	0.18656	0.29312	0.26199	0.09954	0.28561	0.12637
11.0405	0.27132	21.1344	0.52203		0.13848	0.07684	0.2982	0.27082	0.25158	0.30471	0.18182	0.12962	0.32097	0.18505		0.15679	0.12023	0.22173	0.12562	0.18745	0.29402	0.26026	0.10456	0.29403	0.12269
11.0307	0.26298	21.0583	0.52589		0.13157	0.08597	0.29179	0.2702	0.25172	0.30368	0.17753	0.13143	0.31814	0.18208		0.15594	0.12048	0.22235	0.12541	0.18974	0.2938	0.25897	0.10895	0.30103	0.1192
11.0299	0.26557	20.994	0.52798		0.12535	0.08969	0.29398	0.27045	0.25274	0.30249	0.17192	0.12506	0.3153	0.17708		0.15599	0.12103	0.22268	0.1249	0.19259	0.29127	0.258	0.111	0.30619	0.11583
11.0168	0.26516	20.9368	0.52691		0.12253	0.09054	0.29996	0.27326	0.25787	0.29002	0.16811	0.12637	0.31447	0.17594		0.15566	0.12169	0.2226	0.12457	0.19415	0.28889	0.2571	0.11136	0.30902	0.11352
11.0094	0.25491	20.8816	0.52335		0.11685	0.09043	0.30319	0.28458	0.26107	0.2796	0.16412	0.12781	0.31279	0.17232		0.15179	0.12229	0.22184	0.12443	0.19494	0.28546	0.25645	0.11026	0.31109	0.11104
10.9963	0.25662	20.8252	0.52024		0.11478	0.09735	0.29565	0.28761	0.25988	0.28182	0.15986	0.13	0.30757	0.16835		0.14545	0.12281	0.221	0.12416	0.19552	0.27823	0.25615	0.10461	0.3134	0.10852
10.9857	0.26379	20.7687	0.5205		0.11625	0.10198	0.29675	0.29036	0.27145	0.29472	0.15732	0.12541	0.30112	0.16456		0.14389	0.12317	0.2206	0.12366	0.19589	0.27114	0.25559	0.10019	0.31556	0.10459
10.9755	0.25904	20.7129	0.52313		0.11089	0.10214	0.29403	0.29001	0.26745	0.30205	0.16318	0.12368	0.30472	0.15467		0.14328	0.12355	0.22044	0.12273	0.19608	0.26793	0.25415	0.09836	0.3175	0.10028
10.9678	0.25613	20.6602	0.52666		0.10812	0.10571	0.29346	0.28657	0.26277	0.30127	0.16528	0.10731	0.30281	0.15567		0.14273	0.1241	0.22047	0.12126	0.19632	0.26575	0.25129	0.09519	0.31994	0.09702
10.9573	0.25163	20.6092	0.52886		0.10982	0.10627	0.29313	0.28183	0.25083	0.30134	0.15921	0.09984	0.30071	0.15025		0.14251	0.12471	0.22077	0.11946	0.19657	0.26108	0.24861	0.09317	0.3229	0.09461
10.9499	0.25518	20.5592	0.53072		0.11103	0.11186	0.29109	0.27811	0.24371	0.30965	0.15871	0.10601	0.30323	0.14531		0.14203	0.12573	0.22127	0.11777	0.19678	0.25147	0.24811	0.09425	0.32571	0.09141
10.9486	0.26871	20.5107	0.5294		0.10836	0.11416	0.293	0.28169	0.23053	0.3097	0.16105	0.11438	0.30432	0.14012		0.14042	0.127	0.22192	0.11617	0.197	0.24243	0.24844	0.09513	0.32832	0.08919
10.9465	0.26654	20.4633	0.5266		0.09869	0.12368	0.30307	0.29	0.23052	0.31202	0.16191	0.11181	0.30594	0.12997		0.13766	0.12681	0.22242	0.1145	0.19746	0.23566	0.24883	0.096	0.33131	0.08843
10.9436	0.26587	20.4178	0.52514		0.09533	0.11916	0.30742	0.29552	0.21635	0.29945	0.16319	0.11056	0.3085	0.11875		0.1344	0.12621	0.22279	0.11285	0.19797	0.22935	0.24921	0.09698	0.33506	0.08828
10.9404	0.26079	20.3741	0.5248		0.09718	0.11728	0.31091	0.30017	0.22003	0.29084	0.1614	0.11946	0.31212	0.11261		0.13139	0.1253	0.22298	0.11134	0.19834	0.22109	0.25003	0.09592	0.3396	0.08932
10.9427	0.26518	20.333	0.52535		0.10077	0.10863	0.31322	0.31125	0.21948	0.28719	0.16217	0.12258	0.32093	0.11328		0.1294	0.12431	0.22319	0.11016	0.19869	0.21228	0.25072	0.09462	0.34413	0.08894
10.9428	0.26661	20.2967	0.52381		0.10512	0.1052	0.31154	0.32703	0.22057	0.29195	0.16051	0.12396	0.32	0.11548		0.12894	0.12383	0.22354	0.10955	0.19925	0.20478	0.25046	0.09448	0.34703	0.08629
10.936	0.27058	20.265	0.51703		0.10907	0.10112	0.31396	0.33723	0.22178	0.28776	0.16283	0.12357	0.30652	0.11599		0.1291	0.12384	0.22421	0.10964	0.19983	0.20092	0.24931	0.09424	0.34751	0.08305
10.9195	0.26461	20.2387	0.50858		0.11701	0.09514	0.31629	0.34423	0.22325	0.29055	0.17025	0.12152	0.30706	0.11686		0.12919	0.12419	0.22457	0.11064	0.20041	0.20521	0.24739	0.09453	0.34677	0.08027
10.9183	0.26616	20.2121	0.50397		0.11818	0.09565	0.32446	0.35216	0.22796	0.29152	0.17294	0.11608	0.31758	0.11872		0.12913	0.12451	0.22448	0.11256	0.20082	0.21029	0.24526	0.09586	0.34552	0.08047
10.9044	0.26472	20.1819	0.50385		0.12126	0.09084	0.32401	0.35706	0.23217	0.28732	0.17549	0.11701	0.33521	0.12592		0.12891	0.12472	0.22412	0.114	0.20094	0.21511	0.24341	0.09902	0.34333	0.08345
10.8887	0.26289	20.155	0.50671		0.12301	0.08779	0.32874	0.35833	0.23241	0.28643	0.17764	0.12512	0.33892	0.13082		0.12867	0.12515	0.22388	0.11423	0.20045	0.22173	0.24183	0.10308	0.33971	0.09031
10.8825	0.26641	20.1329	0.51133		0.12343	0.0885	0.32005	0.35352	0.22839	0.2834	0.17827	0.1286	0.34928	0.13346		0.1285	0.12597	0.22395	0.11368	0.19886	0.23053	0.24054	0.10475	0.33553	0.0971
10.8641	0.27694	20.1151	0.5152		0.12281	0.08882	0.31694	0.35937	0.22593	0.27904	0.17854	0.1249	0.35072	0.13483		0.12804	0.12686	0.22416	0.11342	0.19571	0.23192	0.23955	0.10594	0.33179	0.09729
10.856	0.27712	20.1029	0.51684		0.12222	0.08582	0.31274	0.36706	0.22405	0.27787	0.17884	0.12442	0.35079	0.13665		0.12749	0.12744	0.22454	0.11313	0.19183	0.22613	0.23895	0.10661	0.32786	0.09469
10.8378	0.27867	20.0932	0.51776		0.11949	0.08537	0.29978	0.37254	0.22366	0.27733	0.1825	0.12146	0.34848	0.13841		0.12708	0.12771	0.22475	0.11282	0.18958	0.22403	0.23838	0.10748	0.32307	0.09123
10.8232	0.28401	20.0844	0.51582		0.11706	0.08505	0.29334	0.36769	0.2222	0.27972	0.17985	0.11654	0.34596	0.13975		0.12662	0.12775	0.2247	0.11247	0.18907	0.22341	0.23692	0.10753	0.31857	0.08818
10.8133	0.2802	20.0766	0.51292		0.11876	0.08435	0.29909	0.36256	0.22044	0.2751	0.17606	0.11575	0.34545	0.13989		0.12607	0.12744	0.22452	0.11201	0.18907	0.22406	0.23418	0.10701	0.31564	0.08636
10.8032	0.27059	20.0693	0.5103		0.11916	0.08335	0.30767	0.35243	0.2276	0.26801	0.16939	0.11578	0.34365	0.13967		0.12571	0.12665	0.22444	0.11152	0.18932	0.22334	0.23189	0.10411	0.31538	0.08441
10.795	0.2711	20.065	0.50935		0.11906	0.08531	0.31038	0.34834	0.22914	0.26267	0.16462	0.11458	0.34595	0.13937		0.12563	0.12576	0.22466	0.11108	0.18996	0.21889	0.23171	0.09644	0.31757	0.08195
10.7872	0.27432	20.062	0.51182		0.12483	0.08595	0.31364	0.33557	0.23442	0.26208	0.16078	0.11208	0.35275	0.14008		0.12583	0.12532	0.225	0.1109	0.19097	0.21246	0.2319	0.09393	0.31921	0.07848
10.774	0.27679	20.0573	0.51447		0.12911	0.08573	0.30725	0.33307	0.23539	0.27709	0.16086	0.11169	0.35185	0.13688		0.12616	0.12514	0.22513	0.11136	0.19236	0.21152	0.23146	0.09472	0.3185	0.07486
10.757	0.28049	20.0517	0.51626		0.13042	0.08526	0.29074	0.33103	0.24064	0.27191	0.15675	0.11267	0.34922	0.13563		0.12654	0.12495	0.22514	0.11277	0.19488	0.21223	0.23106	0.09618	0.31863	0.07192
10.7496	0.27882	20.0482	0.51766		0.12877	0.08537	0.29292	0.32446	0.24873	0.26844	0.15393	0.11064	0.34346	0.1294		0.12685	0.12466	0.2252	0.1152	0.19874	0.2085	0.23098	0.09729	0.3215	0.07081
10.7495	0.2757	20.0447	0.52122		0.12658	0.08647	0.30112	0.31428	0.25059	0.26055	0.15403	0.10587	0.33864	0.12857		0.12726	0.12426	0.22547	0.11781	0.2022	0.20335	0.23112	0.09702	0.32371	0.0743
10.748	0.28187	20.0386	0.52463		0.1257	0.08643	0.30203	0.31004	0.2445	0.24743	0.15501	0.10405	0.33917	0.12679		0.12812	0.12365	0.2255	0.11998	0.20452	0.20451	0.2316	0.09183	0.32469	0.07666
10.7439	0.28801	20.0277	0.52687		0.12232	0.08157	0.30268	0.30277	0.23868	0.2459	0.15431	0.1028	0.33817	0.13027		0.12925	0.12262	0.22494	0.12236	0.20643	0.20662	0.23223	0.08873	0.32617	0.07693
10.7438	0.29361	20.0156	0.52691		0.12135	0.0795	0.30186	0.29692	0.23899	0.24074	0.15293	0.10592	0.33745	0.13688		0.13082	0.12136	0.22395	0.12576	0.20801	0.20314	0.23252	0.08799	0.32944	0.07653
10.7432	0.29858	20.0079	0.52506		0.12084	0.07889	0.30165	0.28841	0.24057	0.23656	0.15163	0.11009	0.33544	0.13438		0.13217	0.12091	0.22292	0.1277	0.20924	0.19895	0.23271	0.08759	0.33454	0.0765
10.7513	0.29763	20.0026	0.52081		0.12071	0.08226	0.2994	0.2816	0.24134	0.2371	0.15323	0.11134	0.33349	0.13533		0.13337	0.1215	0.22182	0.12789	0.21033	0.20105	0.2329	0.08813	0.33925	0.07735
10.7421	0.29107	19.9953	0.51657		0.12009	0.07949	0.29662	0.27717	0.2417	0.24779	0.15403	0.1119	0.33135	0.13567		0.13475	0.12089	0.22076	0.12777	0.2113	0.20665	0.2328	0.08935	0.34155	0.07825
10.7437	0.28078	19.987	0.51345		0.11948	0.07751	0.29798	0.28479	0.2427	0.24595	0.15436	0.11124	0.33025	0.13593		0.13605	0.11983	0.22007	0.12756	0.21233	0.2138	0.23237	0.09049	0.34395	0.07693
10.7526	0.27157	19.9814	0.51078		0.11928	0.07702	0.29598	0.28637	0.24254	0.24269	0.15124	0.11225	0.33171	0.13613		0.13695	0.11865	0.21966	0.12739	0.2134	0.21871	0.23186	0.09196	0.34527	0.07502
10.745	0.26583	19.9751	0.50904		0.11801	0.08153	0.29053	0.27591	0.24334	0.23812	0.14969	0.11351	0.33181	0.1356		0.13717	0.11733	0.21938	0.12726	0.21431	0.22106	0.23127	0.09354	0.34528	0.07404
10.7465	0.25998	19.9667	0.51013		0.11663	0.08547	0.284	0.26934	0.24672	0.23891	0.14807	0.1159	0.32794	0.13398		0.13686	0.116	0.21917	0.12713	0.21534	0.21961	0.23035	0.09567	0.34566	0.0742
10.7414	0.25492	19.9587	0.51049		0.11557	0.08706	0.28434	0.26904	0.24609	0.24113	0.14357	0.1167	0.32604	0.13068		0.13642	0.1152	0.21901	0.12689	0.21655	0.20998	0.22911	0.09856	0.34496	0.07533
10.7269	0.24595	19.9525	0.51083		0.11435	0.0881	0.28784	0.26142	0.24537	0.2443	0.14036	0.11532	0.32985	0.12726		0.13585	0.11505	0.21882	0.12641	0.21775	0.19977	0.22802	0.10224	0.34377	0.07683
10.7265	0.24411	19.9474	0.5128		0.11377	0.0868	0.28473	0.2629	0.24528	0.24439	0.14089	0.11925	0.33433	0.12289		0.1349	0.11523	0.2185	0.12587	0.21893	0.19688	0.22674	0.10555	0.34132	0.07912
10.7315	0.24376	19.9414	0.51635		0.11334	0.08665	0.28228	0.25576	0.24442	0.24793	0.14238	0.12416	0.33251	0.12205		0.13357	0.11549	0.21819	0.12533	0.22011	0.19856	0.22514	0.10972	0.33813	0.08212
10.7324	0.24285	19.9339	0.51868		0.11346	0.08676	0.28233	0.24413	0.24405	0.25158	0.14857	0.12517	0.32596	0.12206		0.13244	0.11567	0.21817	0.12482	0.22123	0.20538	0.22347	0.11436	0.33742	0.08572
10.7309	0.24564	19.9232	0.52175		0.11335	0.08668	0.27988	0.24392	0.24524	0.2546	0.15477	0.12634	0.32237	0.11938		0.13191	0.11573	0.2181	0.12436	0.22217	0.21562	0.2217	0.11852	0.34042	0.08805
10.7167	0.24283	19.9116	0.5243		0.11269	0.08538	0.27992	0.24607	0.24742	0.25618	0.16355	0.13057	0.32093	0.11829		0.13165	0.11579	0.21803	0.12394	0.22248	0.22604	0.21964	0.12164	0.34133	0.0902
10.71	0.23919	19.9036	0.52781		0.1127	0.08457	0.27834	0.24797	0.25066	0.25861	0.16599	0.12955	0.3221	0.11855		0.1316	0.11587	0.2181	0.12342	0.22043	0.22712	0.21766	0.12514	0.34005	0.09236
10.7063	0.23812	19.9025	0.53273		0.11233	0.08463	0.27801	0.24511	0.25088	0.26267	0.1665	0.1283	0.32178	0.11966		0.13167	0.11601	0.21801	0.12286	0.21712	0.22642	0.21637	0.12798	0.33869	0.09718
10.697	0.23878	19.9016	0.53469		0.11227	0.08399	0.277	0.23947	0.2508	0.26482	0.1677	0.12771	0.32069	0.12055		0.13185	0.11629	0.21769	0.12242	0.21614	0.22534	0.21569	0.12942	0.33722	0.09904
10.692	0.24111	19.8977	0.53409		0.11231	0.08262	0.27775	0.23669	0.25121	0.26401	0.168	0.12856	0.31968	0.11485		0.13191	0.11667	0.21725	0.1223	0.21548	0.22891	0.21525	0.12938	0.33388	0.09618
10.6856	0.23861	19.8943	0.5349		0.11192	0.08036	0.27657	0.24632	0.25217	0.26121	0.16819	0.12888	0.31953	0.11415		0.132	0.11713	0.2168	0.1228	0.21519	0.23512	0.21502	0.13181	0.32862	0.09756
10.6773	0.23924	19.891	0.538		0.1114	0.07844	0.27451	0.25686	0.25375	0.25954	0.17036	0.12907	0.32012	0.11416		0.13177	0.11754	0.21626	0.12375	0.21495	0.23651	0.21541	0.13723	0.32263	0.09872
10.6662	0.24002	19.8887	0.54506		0.11121	0.07623	0.27578	0.26228	0.25472	0.25777	0.1728	0.1284	0.32025	0.11501		0.12993	0.11781	0.21564	0.12371	0.21464	0.22723	0.21702	0.13942	0.31733	0.09539
10.6636	0.23979	19.8864	0.5507		0.11081	0.07644	0.28039	0.26208	0.25512	0.25705	0.17363	0.12721	0.32016	0.11569		0.12495	0.1179	0.21526	0.1235	0.21448	0.21551	0.21889	0.14037	0.31459	0.09277

## Sheet: Figure7
	MNIST Scatter													FashionMNIST Scatter
	Time=4			Time=10			Time=40			Time=80				Time=4			Time=10			Time=40			Time=80
	0.112	3.0399		2.2284	4.7894		-4.318	-4.5919		-6.3206	13.6082			-17.3754	-10.0379		-25.664	-1.4903		-14.5843	-7.3412		-16.2644	2.3688
	1.7216	24.8609		19.981	12.4541		11.4969	16.6021		20.7732	4.0334			-6.775	-5.4665		-9.7752	-1.6676		-0.0924	-1.8741		-1.3944	-2.8634
	-17.0093	-9.7457		-19.7728	-11.6479		-20.1014	-17.8092		-20.2348	-4.7161			-24.1004	2.4604		-29.0254	1.9103		-11.3597	-9.4469		-22.5408	2.5379
	-11.1874	-4.3391		-15.3086	-3.2405		-10.0885	-14.1451		-20.7411	-1.1852			-5.9018	12.6094		-10.0422	15.9187		-8.5464	17.062		-0.7427	18.6133
	-11.175	11.1607		-10.4572	3.1051		-16.689	5.3042		-2.1422	16.6511			-21.8726	-2.3279		-27.5672	2.5114		-15.1004	-11.0936		-20.9831	3.9104
	12.9494	-3.7869		16.177	-5.2851		7.2267	5.4395		8.1536	0.9322			-20.1057	-5.9591		-19.7859	-5.4246		-14.5262	0.0122		-11.2822	-6.8704
	0.8516	2.1807		1.6228	5.4892		-12.5677	6.7967		-3.1586	11.7955			39.9783	-2.0082		35.1264	-0.5589		12.7717	0.1299		9.7434	-8.991
	6.0035	7.7144		3.4508	10.9906		-5.7592	8.1433		5.7806	11.088			-26.1235	3.5409		-29.1149	3.4957		-15.1325	-11.7581		-21.2672	4.736
	17.5238	-18.7712		3.9173	-12.7786		19.0773	4.6286		7.5225	-16.2921			-7.959	12.4946		-12.502	13.3734		-10.6968	14.6856		-2.3339	16.9735
	-2.3315	7.3442		2.4602	-1.0388		3.6442	15.6832		6.9351	14.7429			34.3976	-2.4053		37.3946	-4.6217		14.204	4.1022		11.6779	-13.4896
	13.8877	-13.098		9.6844	-11.8124		10.6574	-0.7751		3.9748	-10.209			38.8278	-2.5664		35.8601	-1.4936		13.4115	2.0722		10.438	-10.1085
	3.0534	23.8869		20.4218	11.2884		13.2416	11.3884		17.7879	-1.4648			-16.3173	-9.4518		-25.4777	-2.8548		-16.9083	-6.7568		-17.0209	0.0521
	-23.3592	-12.163		-16.4002	-17.6655		11.5401	-8.1628		-23.1512	-10.9324			38.5659	-0.9036		37.6729	-0.7959		16.5425	2.7029		13.6618	-10.5218
	-13.6017	-4.1989		-18.1925	-9.2954		-19.4874	-14.0876		-21.9633	-3.2634			-11.3729	12.6875		-14.8857	12.1689		-11.4202	12.2133		-4.8128	16.9554
	-10.3423	11.0122		-9.5619	3.693		-15.7166	7.2149		-11.7862	13.5756			38.2658	8.442		46.2616	5.6209		28.4702	-0.4453		25.4537	-5.8428
	14.0306	-4.0561		16.6424	-6.3306		7.7084	9.7247		9.9115	-1.7712			-1.8662	-12.1751		-2.8939	-11.085		4.2582	-12.3062		-2.983	-14.936
	0.324	3.5641		1.2454	4.4337		-11.6304	5.4225		-3.7637	14.4087			41.6876	4.4132		40.5863	5.305		24.5583	0.0201		21.5682	-7.0848
	6.7782	10.1193		7.8768	12.6461		-4.1069	14.9015		15.3338	10.4296			-7.9509	10.6534		-10.783	13.0903		-9.9731	14.4102		-2.23	16.0961
	17.9023	-18.652		4.2631	-12.9217		17.7694	4.312		7.4208	-14.4567			-17.6204	-9.1709		-24.7615	-1.3863		-14.2532	-6.8999		-16.9246	1.9934
	-2.9987	6.7283		5.8753	-3.1375		-3.2842	-0.1749		-0.639	2.5908			40.1298	6.4105		43.4162	4.9964		26.894	0.7252		23.5407	-7.2234
	9.5696	-8.8152		9.6046	-7.1266		6.8187	-0.0727		-18.2348	6.1715			-22.8298	1.4621		-27.0009	5.4153		-13.0489	-13.6589		-23.0536	6.1819
	3.964	21.5459		19.7477	9.4658		12.171	7.0318		4.8441	-7.6345			37.3819	12.6042		48.8897	2.7234		33.3097	0.7701		29.5158	-9.8532
	-21.1826	-8.1956		-15.3423	-15.0422		-16.6251	-10		-26.81	-7.7076			-15.385	1.1248		-16.746	1.946		-7.0839	0.1361		-7.1099	3.6013
	-12.4085	-3.8788		-14.4151	-3.5578		-10.1388	-13.6193		-19.6927	-0.9782			-14.1169	-9.5141		-20.521	4.3622		-12.9706	5.1199		-12.2548	6.7883
	-6.4367	3.275		-1.496	-3.8282		-3.6471	-1.8106		-4.6261	10.5338			37.932	10.3815		46.5114	3.2843		31.1423	3.1566		29.4743	-8.4186
	12.0427	-5.5147		14.264	-7.5599		5.9212	5.0062		7.7019	-0.9336			-23.225	2.2744		-12.895	-2.1956		1.0863	-0.7513		-2.028	-4.5452
	0.0581	1.3547		-3.0249	5.2053		-14.2966	5.8315		-1.8512	14.5296			-19.723	-5.0507		-20.0013	-4.0879		-15.5959	-1.8068		-17.3723	-5.7012
	8.0136	8.6137		5.6715	13.3676		-4.0688	12.7498		13.8147	9.6997			-6.0556	-6.8662		-7.1412	-3.2712		7.4018	-2.0509		6.0409	-8.353
	18.1756	-18.9615		3.9601	-12.5332		18.4652	5.6342		6.6181	-16.2003			-7.8203	-7.3402		-9.1681	-4.1073		4.2506	-1.5888		2.5218	-4.9631
	-3.87	1.5033		6.4509	-2.5901		-4.4093	0.4369		-1.0263	5.7005			36.5166	-2.9779		38.8778	-3.074		14.9968	4.6337		11.8354	-12.9791
	-7.3853	2.754		-3.2822	-3.3596		0.058	-11.3839		-6.5778	4.3946			39.1583	12.4201		47.1264	1.2658		31.1063	0.1648		27.0257	-10.0202
	0.2389	24.2927		15.9797	12.5723		6.4472	15.2124		18.9522	5.2019			37.1375	11.4156		48.1971	3.3497		31.4443	2.9139		29.1123	-8.5006
	5.4925	7.3357		3.1403	10.5896		-7.2184	8.8065		7.8156	11.5595			-17.6807	-7.7938		-22.9849	-1.9353		-15.9123	-5.6465		-17.3311	0.7215
	2.9677	21.2098		20.1944	8.5642		15.5599	12.9236		21.2312	-2.8343			-18.6558	-10.3403		-24.6528	-3.6607		-19.5271	-4.8005		-18.174	-2.0834
	-13.4221	5.6515		-5.7964	-8.1414		1.2097	-12.4674		-12.8593	-2.0533			39.5825	7.7943		44.4646	5.5986		27.2278	-0.3326		23.9942	-6.3655
	-11.3893	-4.0348		-15.0902	-3.6438		-9.9916	-14.8724		-21.7066	-0.0315			-5.1784	8.5099		-7.7924	12.2992		-3.4571	6.1048		-1.2309	6.8077
	-7.304	8.4579		-7.4794	3.2347		-7.1746	-9.4053		-8.8862	2.3806			-5.8668	-12.6271		-7.9474	-8.5472		9.1598	-7.5576		-3.8054	-8.1501
	16.1811	-18.3943		4.2089	-14.3464		18.0712	3.6422		6.6043	-14.3566			-9.1924	12.6437		-13.0842	13.547		-9.9834	13.0947		-3.2208	16.2647
	14.2535	-11.7073		11.946	-12.1771		10.936	1.9175		3.3345	-6.2646			-17.9504	-6.4918		-20.2423	-2.7841		-15.9081	-2.6654		-18.9779	-5.0571
	13.465	-6.0552		13.6202	-9.8531		14.3098	3.4538		6.838	-11.823			-23.3088	-11.3031		-26.6141	-5.0433		-17.4985	-7.635		-14.6378	0.3752
	10.5123	-20.2075		-1.2539	-15.4135		11.8776	-6.9441		-4.1302	-12.3665			-14.3554	3.3336		-14.0729	5.3795		-5.3729	2.9312		-6.2315	3.7307
	-18.6118	-7.9592		-15.9595	-13.3903		-17.3656	-11.4526		-24.8717	-10.8736			42.1911	0.7951		36.0196	2.9835		19.6095	1.0821		16.2326	-8.5067
	16.6276	-13.9697		10.8675	-13.6055		14.9736	4.261		6.9592	-11.6583			-0.5206	-8.4385		-3.7437	-5.855		4.7333	-6.8004		5.6637	-9.4299
	-24.122	-9.2644		-2.7957	-17.1224		-6.099	-10.9764		-5.0705	-12.7208			-21.6937	-10.8769		-20.9209	-9.1691		-20.9767	-3.0204		-15.1981	-2.3509
	12.1102	-20.9419		0.5911	-14.485		13.6073	-3.5723		0.2441	-14.9598			-26.4575	7.8311		-31.826	5.6883		-16.3153	-14.7139		-20.7951	8.4325
	-23.3513	-10.7273		-18.901	-17.8135		-21.0944	-10.5972		-21.9467	-12.211			-23.3305	-9.9937		-23.4784	-8.5178		-19.4284	-0.3331		-14.4062	-5.1971
	7.3369	-5.4117		10.2431	-4.8721		3.4591	1.7188		-17.5247	6.1366			37.1798	-1.279		38.9182	-2.0536		13.9764	5.9698		14.6431	-12.02
	0.8071	26.1942		18.9789	14.2557		13.6591	17.8152		22.5718	2.2901			-26.6891	-8.6516		-18.9608	3.7321		-10.243	2.2462		-9.2918	1.2019
	0.2404	25.5696		19.6453	14.0975		15.5286	17.2767		22.906	0.5734			-23.8754	-6.8811		-9.0622	-4.3725		4.2455	-1.8789		2.4089	-4.9971
	-16.5558	-11.3176		-18.2887	-12.9481		-21.8929	-15.6523		-21.9761	-1.6774			38.9134	12.6923		47.8495	1.3172		31.6436	-0.4035		27.3781	-10.6717
	18.0369	-14.9528		8.8712	-15.928		15.7862	5.6434		20.3293	12.1283			-11.1164	2.4677		-11.8731	3.6137		-3.3217	1.8867		-3.1944	2.7361
	-7.9002	-2.5652		-3.7198	4.2156		-11.9852	4.629		-18.3998	1.4942			37.8954	-3.0024		36.9682	-1.9018		14.1272	2.9758		11.979	-11.3545
	17.1984	-14.9769		8.228	-15.0838		16.6109	5.0007		5.4731	-13.6902			-4.9621	-10.4076		-4.748	-11.5749		5.9362	-14.1513		-5.4857	-13.7012
	-23.2356	-9.4955		-16.9239	-18.5339		-19.8423	-8.2891		-25.5932	-11.1132			-25.729	7.4148		-31.3517	4.8899		-15.4171	-14.6261		-21.4449	7.9434
	-11.3426	4.4878		-8.277	-3.8598		-5.8702	-9.894		-10.0659	1.4901			-6.3339	12.2108		-10.3333	14.0335		-9.4822	15.3947		-1.4341	16.8821
	-11.6617	4.3237		-7.5541	-3.4614		-5.2158	-9.5871		-10.1408	1.8061			37.8689	11.1879		47.4086	3.5998		31.8484	1.9304		28.1752	-8.1597
	-10.9873	5.6685		-8.3903	-1.8834		-4.5107	-9.1949		-8.0449	14.0106			-20.4941	-6.7727		-22.3924	-5.1635		-18.2321	-3.6056		-16.9539	-3.6224
	-17.4271	-11.4015		-19.5093	-13.2098		-20.2966	-15.1362		-21.2929	-6.3709			42.3174	1.6643		36.775	4.5005		22.0711	1.5213		18.6243	-8.2534
	7.7536	8.53		5.8091	12.8309		-3.9815	11.3869		13.1746	9.6614			-9.8015	2.8306		-11.0403	4.4788		-2.4528	2.8253		-2.0054	3.5998
	11.1027	-10.1585		10.946	-6.9217		6.2002	-0.105		-3.4205	0.0694			41.9997	3.6898		39.9221	5.7233		24.9743	-0.2687		21.9314	-6.641
	17.7662	-15.5926		8.4935	-14.4315		16.4695	6.719		9.4009	-13.3476			-16.8895	-2.5606		-22.0528	-1.9131		-19.0344	-5.6826		-15.3856	-0.5769
	-21.6176	-9.013		-16.1128	-15.9339		-20.1769	-10.6697		-27.1368	-8.8206			-24.1767	-7.8244		-23.052	-7.1258		-17.1766	-0.2084		-13.7469	-6.3214
	-11.388	1.3277		-9.456	-4.5708		-4.2913	-11.3245		-12.1383	5.189			-6.5335	-9.9513		-16.0655	-2.1277		-9.374	-2.3043		-8.5289	-2.1277
	1.9973	25.195		20.1306	12.8369		11.8754	16.7163		21.1492	3.5298			-27.4394	6.577		-31.6446	6.4669		-15.2551	-15.1171		-21.934	8.4426
	7.0492	-18.4907		-1.555	-14.2007		7.5467	-8.9912		-9.9724	-5.5212			-22.8707	-10.0158		-26.2607	-5.5954		-11.487	-1.9017		-10.3352	-1.8414
	8.6967	8.3236		5.7369	13.691		-3.0532	12.2463		10.4578	6.8799			-10.5994	11.1052		-14.6298	14.4997		-8.2529	11.386		-4.7063	13.9578
	-2.0377	14.7466		4.5899	3.8545		-4.0225	-5.0067		-6.7843	14.209			-13.528	2.409		-13.4472	2.1975		-2.8954	0.6802		-3.1516	1.0685
	-5.8622	2.7227		-1.2156	-2.2823		-6.8799	-3.8956		-5.4396	4.7869			-10.5899	2.1862		-9.9508	1.7994		2.7245	-0.5129		-0.2529	-1.3061
	14.7739	-11.4029		11.389	-12.2057		11.5853	1.8348		4.3252	-6.6574			-24.6811	2.6072		-29.9599	2.0469		-16.6756	-13.1774		-19.4956	8.7392
	9.0477	-10.2873		8.4647	-8.2784		3.9908	-2.8274		-14.9035	5.9158			39.6984	7.0652		43.5544	5.4681		27.7539	1.9773		24.1485	-8.5535
	-9.2079	5.1144		-6.2894	-2.8126		-2.4511	-10.49		-11.1042	2.7414			-25.5379	6.5168		-30.0654	5.1486		-13.6835	-13.5366		-22.5475	6.071
	-0.6511	4.0379		-0.1145	4.1622		-10.9319	6.1227		-6.8055	15.0893			36.8547	-3.1387		37.5017	-3.3378		14.9141	3.3229		12.1948	-11.9846
	7.0863	-4.1137		8.6254	-3.6804		7.7598	-1.9692		-6.7741	2.151			39.0483	11.4356		46.8846	2.0241		31.1001	1.5299		27.9491	-9.0847
	-2.9332	6.8151		1.198	-1.4964		-7.8699	-1.9879		5.9265	15.1762			-3.9009	-10.7278		-4.9569	-10.5606		6.6679	-12.3924		-4.0822	-12.2203
	-18.4741	-11.9533		-21.0746	-14.0172		-20.4758	-16.0976		-20.5403	-5.5265			39.0311	0.475		39.0406	1.1324		11.3259	1.7219		12.0158	-6.6116
	0.5571	2.5236		1.2898	5.3221		-13.715	6.2945		-2.3521	13.2496			-14.8305	2.0914		-15.3326	3.2036		-6.2621	2.7239		-5.2362	4.6622
	12.6177	-11.4797		11.3401	-11.5483		11.1059	0.737		3.936	-5.4227			42.9852	0.1348		36.8334	3.1018		20.0298	0.2084		16.4509	-7.5352
	-1.1537	20.9691		5.9574	6.3607		-10.235	8.8383		1.3884	13.6248			36.2706	11.559		48.7909	4.2804		32.6773	3.2496		29.4298	-7.2771
	7.5051	9.5945		6.9831	12.0926		-5.6674	12.7486		14.8295	10.3556			37.7063	11.0442		46.9578	3.5945		30.9916	2.528		27.9355	-8.3405
	-4.9528	9.5166		6.3161	9.3352		-8.5595	13.4336		-6.6037	16.7374			-20.2463	-6.7431		-20.9663	-3.7075		-16.2932	-3.5873		-18.5023	-5.102
	-9.8447	4.4544		-6.0218	-5.0385		-0.4722	-11.3165		-9.2897	4.3877			-1.7319	-7.7923		-5.5765	-6.0898		7.1149	-6.2499		1.6716	-9.7537
	-5.4221	2.0085		-1.484	-1.6642		-7.9309	-3.6487		-4.5416	6.3569			-2.2398	-7.8306		-5.5274	-5.7793		5.7798	-5.9211		0.411	-9.4984
	-20.0292	-8.3856		-16.1112	-14.3475		-17.0244	-13.2274		-22.6118	-6.0014			-24.8774	6.2429		-30.5149	7.3287		-13.2644	-15.6968		-23.6223	8.027
	12.7473	-5.0734		15.2507	-6.4103		6.1543	6.4269		7.4031	-1.6289			-6.9908	11.3243		-10.4618	14.5281		-8.6202	14.293		-1.1646	15.7379
	18.7327	-15.5263		8.0968	-13.289		17.0754	8.4607		9.9755	-13.5852			-23.2547	-7.9507		-22.4368	-6.9487		-17.7446	-0.5367		-13.6413	-6.005
	-0.1839	3.678		-0.2547	4.3138		-10.6964	6.7725		-7.0837	13.5621			-22.4959	-9.0661		-21.6001	-8.2258		-19.583	-2.9501		-15.6908	-3.301
	-13.4835	-3.2261		-13.3874	-3.7204		-9.6577	-13.6518		-19.452	-1.0914			-24.8958	5.5476		-28.1369	5.354		-11.7536	-12.7969		-24.5701	5.4732
	4.0182	20.6272		21.2248	9.1415		16.3168	13.5893		18.3124	-3.9987			-4.6813	-7.9187		-4.8537	-4.6483		8.9872	-2.5184		7.6695	-7.2296
	0.3362	24.6789		18.2267	13.3444		15.287	16.6271		18.3954	5.5208			-0.5669	-8.0401		-4.2612	-5.5972		5.5406	-6.1954		0.7065	-9.6689
	-19.4071	-10.9498		-18.5176	-14.356		-17.776	-12.7059		-23.3226	-7.8302			-5.569	9.3767		-8.0253	14.1213		-6.0391	14.9834		1.1501	15.7224
	17.3184	-16.891		5.9887	-14.124		16.8736	3.7659		4.7314	-15.8241			-5.6584	-6.7654		-7.4017	-3.4269		5.8834	-1.4055		3.6638	-5.4384
	-1.8724	-0.0551		-2.8135	7.5435		-11.1553	-1.041		0.9807	5.9267			-9.2792	10.7436		-11.914	12.3117		-8.1899	13.434		-0.7139	15.2918
	11.2031	-13.0781		8.8484	-8.997		5.4248	-2.3607		2.4642	-2.3435			-24.4735	7.6073		-29.7513	7.0084		-13.8841	-14.9629		-21.4292	6.7622
	6.9759	4.9238		0.7391	9.8023		-6.0699	6.6055		0.2459	11.2965			-11.6294	2.0377		-12.8564	2.8624		-3.682	1.2698		-3.5674	2.0021
	-6.1034	2.6487		-1.7905	-2.6646		-8.3279	-5.5897		-5.3368	2.8537			-25.3419	-11.5353		-17.7593	-5.0118		-11.1451	-4.5364		-10.7523	-4.27
	-5.1079	3.2455		-0.4629	-2.0151		-5.0901	-1.1598		-2.7722	2.2778			43.1473	-0.0546		36.0324	3.8069		20.7143	1.6499		17.6284	-8.816
	-11.0421	-5.2641		-16.4471	-3.1455		-12.6733	-16.1918		-20.7122	1.6733			-2.5662	-11.0958		-3.5958	-9.6256		6.0149	-11.0728		-2.8252	-12.6999
	-10.7038	11.1876		-9.7577	3.6085		-15.1073	6.7312		-1.4569	14.2537			41.3343	4.2599		40.1565	4.7831		24.1923	-0.4827		21.074	-6.5685
	5.0272	9.8831		6.9095	9.8258		-7.1811	12.0532		17.7805	8.9359			-25.7915	5.031		-28.4154	4.5227		-12.3327	-12.4236		-23.9225	4.716
	-22.5829	-9.3284		-17.5787	-18.4216		-20.3944	-9.4376		-26.6363	-9.7505			-17.989	-6.0984		-21.5744	-2.8404		-15.1683	-2.7635		-18.9428	-6.2134
	0.1582	-2.9302		-12.9219	-12.5013		-14.4009	-11.3166		-16.333	1.9127			-8.5695	2.6616		-10.0625	3.954		-1.9315	2.6225		-1.5399	2.8582
	14.3727	-11.9569		11.3751	-13.013		12.9201	4.1661		6.0702	-7.1034			-21.2689	-6.7255		-21.1426	-5.7462		-17.5751	-1.7605		-15.8265	-5.4812
	0.9192	3.4813		1.6926	4.0391		-12.2999	5.8945		-2.7486	14.1876			-21.8307	-10.3698		-21.344	-8.7619		-20.1464	-3.6137		-15.8237	-2.7497
	-10.8108	-5.0724		-16.3921	-3.04		-11.9933	-16.1086		-20.6684	2.4814			39.9184	-1.8335		35.6575	0.0633		12.8966	-0.4131		9.6835	-8.3444
	3.6902	22.0143		21.0992	10.1652		16.5247	12.5403		20.168	-3.0588			41.4389	3.2578		39.0368	5.5035		22.771	-0.9786		19.4075	-5.7881
	-17.6596	-10.3149		-20.7123	-12.565		-21.1133	-17.7958		-21.6767	-5.2121			38.5854	8.0844		45.4105	5.9476		27.8695	0.9914		24.7705	-6.1585
	0.8882	16.6254		13.7476	6.7004		10.1993	19.8584		21.9797	5.7144			-20.0713	-9.0361		-23.5984	-4.922		-17.9043	-5.3698		-16.5966	-1.3985
	-11.7236	9.3178		-10.2278	-0.7644		-3.1118	-9.6729		-10.9435	6.6795			39.1187	-0.8159		37.3492	-0.6511		15.0898	2.088		12.7439	-10.3201
	7.5302	-4.3397		10.4059	-3.6016		0.7469	1.8773		0.6797	2.5441			-19.4816	-11.4067		-25.439	-4.383		-18.6602	-7.826		-18.923	1.4501
	0.124	1.2613		-3.2612	5.5855		-14.2913	5.4337		-0.6759	15.062			-21.3697	-7.6025		-21.7587	-6.034		-18.4884	-3.1404		-16.5005	-4.0475
	12.0465	9.4521		6.7061	16.5058		-0.4199	14.9746		9.7444	10.9154			37.4809	-2.0225		38.2156	-1.9733		15.6136	2.9775		13.3905	-11.0733
	11.8021	-16.6714		4.6346	-17.121		12.419	-5.1444		-2.4122	-11.5507			-24.1167	5.0795		-27.1458	5.1342		-12.3005	-11.5046		-23.2874	5.4471
	-6.8318	-0.1237		-2.1091	1.1616		-9.2125	-3.4225		-12.4142	8.496			-6.5309	10.5164		-9.8139	13.7799		-7.8205	14.3552		-0.4452	16.235
	11.3336	-11.2474		11.7872	-10.1732		8.8036	2.8302		4.219	-2.1015			42.8243	3.4763		39.2684	4.3157		21.7271	0.8446		18.2523	-7.6491
	-0.4949	22.486		15.5335	11.0476		9.7335	13.3144		17.4606	3.8006			-27.2045	4.4905		-29.092	4.9674		-14.634	-11.4082		-21.4383	4.1121
	-20.5135	-12.3595		-21.3916	-14.6469		-19.1395	-17.1602		-20.6175	-8.7647			39.9975	6.0528		42.7581	5.2511		26.707	0.1773		23.7281	-7.4012
	1.6186	17.1873		13.4877	7.6602		7.6951	16.4031		20.3264	5.6845			-21.6308	-5.6783		-10.046	-4.1613		3.4533	-3.0101		0.9292	-5.4311
	-12.5215	8.7826		-11.329	-0.2025		-1.5966	-5.5925		-10.3991	8.5812			-24.9202	2.3933		-29.0553	1.0361		-8.4448	-7.4658		-3.8633	-3.9631
	11.0044	-4.0457		14.2705	-6.8732		5.8554	4.1377		-0.3208	-2.7278			-24.1038	2.6286		-28.5193	1.4022		-10.487	-9.1793		-23.3991	1.8325
	4.9893	21.2948		21.804	7.78		16.5525	11.2804		20.1707	-4.354			-13.9084	-5.3246		-13.853	1.2824		-11.1523	-6.5376		-21.8574	-0.9662
	10.9656	9.454		5.929	15.8925		-1.2916	10.9517		12.7581	7.4908			35.7672	-2.3458		38.1075	-4.436		15.6075	5.2464		10.6912	-12.8507
	11.6742	-17.6766		3.6867	-17.1927		12.7198	-5.9591		-3.4138	-13.5278			-10.0142	12.3185		-13.7182	13.4235		-9.1497	12.4697		-3.6664	15.2736
	-7.2772	1.2391		-2.869	-2.0368		-5.1142	-13.6178		-14.4358	3.0928			-6.0098	11.221		-9.191	14.5012		-7.133	15.4981		0.5923	16.8552
	13.4655	-10.7381		11.5281	-11.0151		9.8609	2.2275		4.6522	-5.209			-16.6856	-10.0077		-25.648	-2.6488		-15.731	-7.0541		-16.1142	1.2685
	0.5128	20.9841		17.5606	9.6042		11.2281	16.3066		20.2619	3.7924			-16.0544	-1.1159		-16.9372	1.5192		-6.4098	1.1354		-5.6624	2.9977
	-18.6662	-12.7406		-21.5928	-13.2994		-20.9764	-16.8931		-21.1049	-7.728			-19.5481	-4.3474		-15.5665	1.6281		-3.8518	-0.8199		-5.755	-3.393
	1.3062	16.9169		13.4196	7.1359		-3.908	6.1638		13.6065	2.9832			38.7679	11.9534		47.3898	1.4032		31.4968	0.9953		28.0313	-9.4354
	-9.3679	9.4556		-6.8748	-0.6267		-0.1776	-6.0632		-9.0854	8.6144			-2.5536	-7.1217		-6.3197	-5.5479		5.5392	-5.4023		0.4658	-8.7855
	6.7658	-3.4958		9.4308	-2.954		0.1743	3.4634		5.251	6.0991			-8.8329	12.2363		-12.1749	14.2075		-10.0948	15.0606		-1.0349	14.5404
	8.3941	9.222		6.3368	13.8136		-3.5795	13.7349		12.8226	10.1209			-23.1233	0.3144		-26.6757	0.6909		-9.2227	-5.3768		-8.0482	-4.5903
	10.6376	9.1841		5.4777	15.8386		-1.095	10.6339		12.4508	7.0381			-7.3058	12.106		-11.2166	13.9534		-9.3361	16.2187		-1.8558	17.6923
	13.8332	-14.8216		5.7442	-16.7882		11.545	-2.7702		-0.8371	-10.4366			-19.2942	-5.7063		-20.977	-3.6659		-15.7747	-3.6687		-18.5378	-6.3467
	-5.4154	4.3857		-0.6303	-0.8322		-6.2092	-3.1394		-6.3476	9.0696			-1.7256	-10.2714		-2.5028	-8.1302		4.5605	-10.1073		-1.0885	-14.0053
	10.2784	-11.9848		10.9356	-7.3918		-3.6119	-1.1192		-2.3547	2.1921			34.0348	-4.2008		40.3747	-5.337		16.9216	6.2817		11.1526	-15.1766
	16.0326	-13.9332		10.0266	-13.9667		14.1842	3.0126		5.5465	-10.9984			-18.2604	-6.2155		-20.6318	-2.7356		-16.1602	-3.0731		-18.7815	-4.5632
	6.5258	-8.186		-12.0483	-13.4703		-21.8442	-13.7955		-19.2661	-5.336			-26.9283	7.1933		-31.1184	5.8403		-15.0255	-14.2595		-21.6643	7.5006
	10.7816	10.0859		4.9188	16.1158		-1.4176	10.3048		13.5694	7.1006			-24.8356	-8.384		-24.3501	-8.9137		-18.6391	0.6382		-12.3969	-3.9495
	-20.1702	-9.871		-20.1419	-15.8634		-15.7957	-14.328		-23.9866	-7.6508			-26.5801	6.8856		-30.9327	6.1151		-14.7963	-14.8304		-22.2122	7.7437
	6.5711	-2.9287		9.9623	-2.2206		-0.1959	3.2532		2.0354	4.0388			-21.7398	-8.0106		-21.5952	-6.8727		-18.7205	-2.3094		-15.6919	-4.4226
	-0.1316	21.6512		16.5084	10.2769		9.4661	13.6277		17.5576	3.42			38.7139	10.6848		47.2264	2.5896		30.8189	0.7953		27.1348	-9.2083
	14.2346	-9.4961		13.9043	-10.8246		9.385	5.0186		4.7078	-3.0393			-10.2344	3.3533		-11.2936	5.2752		-2.5065	3.3901		-2.1453	4.478
	13.9114	-10.7995		12.0672	-10.8221		9.8058	3.2279		5.605	-5.6272			-2.3439	-9.1072		-2.2549	-7.3533		7.3111	-9.6618		-0.34	-13.2666
	-11.3111	9.5789		-9.6247	-0.6301		-1.0535	-7.1748		-7.9618	9.8776			40.3932	-3.457		34.2426	-0.7613		13.6474	1.2763		11.0998	-8.7459
	10.956	-17.148		3.2474	-18.318		12.7872	-7.1084		-2.7651	-12.3764			-23.3614	-10.3803		-23.4975	-8.9466		-19.0536	-0.8597		-14.1583	-4.7064
	-15.8115	-8.6157		-18.7429	-10.5935		-17.3838	-15.1927		-21.8001	-4.0611			-1.7113	-11.4502		-3.2174	-10.4989		4.9907	-11.3096		-2.2514	-13.8449
	7.1737	-1.3665		-0.2677	12.2795		7.0648	-8.5804		-8.8407	-4.0379			-23.1893	-4.9483		-10.1762	-3.9335		2.9058	-2.6037		0.3909	-5.3249
	15.8512	-14.536		9.6675	-14.3443		15.1246	2.9676		6.1496	-12.6214			-19.0924	-9.9107		-23.9067	-3.7313		-17.678	-6.343		-17.6454	-0.8781
	4.0544	2.9758		5.0893	5.7291		-9.1992	11.8518		-8.8366	16.4731			-1.5793	-12.7424		-2.0736	-10.9346		3.3288	-12.0129		-2.4395	-15.8465
	-2.7125	0.8888		-1.1231	5.5508		-9.1152	1.0508		1.9191	8.9497			-11.9512	12.5053		-14.9587	11.0561		-9.3112	3.0197		-7.9028	0.6301
	7.9642	9.2996		6.358	12.7971		-2.1876	12.0413		12.2963	8.439			-23.0456	-8.5508		-21.9471	-7.862		-19.5948	-2.4948		-15.1401	-3.6403
	-11.9288	8.8887		-10.8137	-0.5247		-0.3245	-5.9075		-9.2023	8.7169			-19.9702	-7.6624		-21.4698	-5.0489		-17.3342	-2.556		-16.6254	-5.0797
	0.527	17.0332		14.2082	6.3167		10.5576	18.9137		22.487	6.5429			-10.0196	0.3064		-9.905	-0.9972		0.7859	-2.5702		-2.0514	-2.2628
	0.7232	18.0974		15.8327	7.112		11.6152	19.4981		23.3638	5.9617			-3.8609	-12.0014		-5.0403	-10.3427		6.7721	-11.709		-3.2373	-12.1675
	0.2615	22.7263		18.7184	12.3853		13.1672	17.3383		22.9835	2.4003			39.6007	6.7681		42.7154	5.7496		25.3757	0.6754		22.3329	-7.4202
	0.9294	1.4846		0.7498	6.3918		-13.6816	5.3258		-1.1904	13.382			39.2665	-2.7744		35.3822	-1.1938		11.5427	-0.5231		9.0263	-9.1391
	-2.5626	4.8487		2.5368	2.9517		-7.8423	-0.6395		2.2454	11.9755			-24.0839	-5.4777		-18.4657	-6.9474		-16.5887	0.8268		-14.279	-7.6244
	11.922	8.9707		6.2038	17.18		-2.3477	15.7552		13.2426	12.4596			-2.3442	-10.4407		-4.0728	-9.7835		5.5122	-11.6618		-3.0981	-13.6183
	1.4984	22.7186		18.7137	10.7463		13.9898	14.236		18.8052	1.6691			37.8102	8.7133		46.0197	5.8289		28.5074	0.9492		26.0914	-6.5568
	-8.401	9.6142		-6.3421	-0.1706		0.7022	-5.0745		-8.3173	8.2488			-17.0486	-8.8975		-24.7047	-0.7268		-14.1989	-7.2328		-16.5078	2.4686
	-5.5406	0.4395		-3.709	0.3384		-8.509	-4.5226		-3.0646	5.5748			38.9741	13.0109		47.923	0.9893		32.2015	-0.4945		28.0789	-11.071
	-19.9656	-9.0099		-16.9761	-12.7871		-15.4815	-13.0732		-24.7845	-7.3725			35.7836	-2.7625		38.3266	-3.9538		14.2858	2.3789		11.5914	-10.7342
	0.4826	22.7305		17.8163	11.2269		10.8741	14.7015		17.6749	1.9745			39.915	12.4967		46.9562	0.6942		29.0823	2.9157		26.3332	-10.9087
	-8.579	6.7604		-9.1516	-2.7213		-5.2972	-8.3622		-9.3789	6.1351			-19.6513	-8.2238		-22.2258	-4.7189		-18.1429	-4.5276		-18.091	-2.9555
	-0.6158	21.8084		16.8722	11.1747		9.7508	14.7991		16.385	2.8168			-10.3753	12.9488		-14.0288	11.9824		-11.5173	13.379		-2.779	14.1644
	5.4838	-3.3386		8.287	-2.9793		-4.2273	2.2753		0.2678	4.4969			-22.2567	2.3714		-8.72	-2.0659		6.1485	-2.2696		3.8139	-6.599
	14.4647	-15.352		6.3892	-16.6736		14.0821	-1.1717		4.678	-12.2814			-22.4227	-8.8711		-23.7964	-7.0582		-11.8176	-3.2558		-11.7294	-2.6872
	8.9483	-3.2455		0.0727	11.6533		6.0611	3.1969		-1.1709	-1.1771			-10.2186	11.3558		-13.8707	14.2601		-8.7335	11.5617		-4.5317	14.5311
	11.6299	-12.3906		11.0736	-9.2641		7.2735	3.1033		-0.138	-2.3981			40.2049	7.1373		43.3894	5.8525		26.8467	1.0357		24.134	-7.2706
	2.7039	21.9798		20.2008	10.0638		14.781	14.3922		20.1664	-1.2745			42.8297	0.7978		36.4246	3.2319		20.6711	0.9111		17.3063	-7.8192
	11.3608	-11.5939		10.0985	-9.9619		7.1606	-3.2401		-0.1135	-6.9512			-7.608	11.5552		-10.2646	12.8096		-9.2273	13.9805		-1.6231	14.7102
	-1.4224	22.425		14.2659	12.0451		-3.7715	14.9618		22.0805	4.5566			42.1951	2.0698		37.6623	4.6684		22.4546	0.4106		18.7524	-7.1324
	16.3044	-15.1337		8.8531	-15.2165		16.9137	4.4911		6.7053	-13.0805			-10.1167	3.6287		-10.8019	5.07		-3.0613	3.39		-2.2939	4.1745
	-16.8272	-10.2926		-20.7365	-11.8956		-17.5112	-17.3956		-20.9999	-4.7181			35.676	-3.6258		39.7941	-3.9526		15.301	3.9077		12.4189	-12.7567
	15.8398	-15.6574		7.1117	-16.1833		15.7335	1.7878		2.6068	-14.2864			-0.6934	-10.1306		-3.7052	-8.3819		5.5335	-10.2717		-1.8891	-12.8805
	-17.5086	-12.5992		-21.9295	-12.6007		-17.8597	-18.4006		-20.3556	-6.8886			41.4321	2.0911		38.3799	3.8139		22.271	-1.2437		19.0378	-5.3823
	10.6005	8.1519		7.6594	14.77		-2.6774	13.5366		10.7005	10.1105			-20.7815	-9.6101		-24.2134	-5.4465		-14.1471	-5.1005		-16.1381	-0.0788
	9.936	8.7974		6.182	14.8366		-3.2945	11.3717		10.5132	7.5251			33.9986	-4.3455		40.5359	-5.3729		16.732	6.1257		11.1798	-14.9636
	4.1475	2.9845		5.6163	6.009		-7.8832	12.2974		-6.1225	15.832			-4.8385	9.8693		-7.9168	13.5819		-5.7096	15.7837		2.0572	16.2648
	12.625	8.792		6.9572	17.8438		-0.5883	15.3594		9.5711	11.3523			40.019	-3.5185		34.3706	-1.0889		10.8772	-0.7421		8.2518	-8.804
	-1.0531	24.7347		17.5032	13.5332		13.5905	14.672		19.9587	1.1323			-12.8618	-5.2078		-8.2749	-2.5937		5.6695	-3.1595		1.8207	-7.0486
	-9.8327	-0.1379		-3.8286	-6.1338		-22.8952	-11.8013		-16.4521	-2.9654			-25.85	6.7694		-30.5967	5.5248		-14.3963	-14.2074		-22.2192	6.9897
	13.373	-15.0926		6.218	-17.1613		14.9542	1.3824		1.2951	-10.9747			-27.4448	6.5807		-31.2234	6.6486		-16.2243	-14.2303		-20.417	7.9121
	9.6429	8.6979		5.9212	14.9939		-2.1811	10.4708		10.6149	8.5795			-25.8647	4.0772		-28.7916	2.2461		-10.865	-9.3176		-23.1736	2.001
	8.3455	-2.8096		12.2833	-8.0542		7.44	2.6608		-1.7419	-2.0378			-6.188	9.876		-8.962	13.0358		-6.9894	13.9055		0.3005	15.0596
	10.2496	-11.177		9.8378	-8.5195		4.3022	-1.3168		-1.5015	-5.7327			-19.8972	-6.5485		-21.382	-3.8625		-16.7398	-3.2714		-18.3183	-4.2358
	11.8307	-10.5666		11.8297	-7.5794		6.5192	0.4868		2.3839	-3.6585			-22.3531	-8.4078		-21.5742	-7.6348		-19.5522	-3.021		-15.7792	-3.4458
	3.8517	3.0708		4.9415	5.2418		-8.3604	12.1471		-8.6018	15.6987			-17.0101	-2.2727		-17.6569	1.3677		-11.2622	-0.1469		-12.9674	1.3598
	-9.1654	9.6683		-6.4214	-0.8949		0.5213	-6.8826		-7.3832	9.1247			-1.6772	-11.2172		-2.8932	-9.4575		6.1813	-10.8856		-2.5692	-12.3529
	12.7623	-16.1063		6.0012	-17.7765		12.0601	-0.6141		3.2808	-12.4405			-25.4529	6.8831		-30.6305	4.527		-13.9135	-13.5055		-22.3573	6.0081
	7.8844	-4.13		11.0917	-4.4571		4.2734	3.1616		4.0367	1.1867			-10.2011	1.6911		-10.5715	4.0126		-1.2888	3.0857		-0.8912	3.4183
	-12.4299	5.6137		-5.4053	-9.6803		13.304	-2.6242		1.6145	-16.2404			-18.013	-8.2499		-23.5982	-2.5993		-16.6321	-5.9429		-18.0452	-0.1493
	0.8298	21.9533		17.5099	10.3126		10.3281	13.8918		18.3927	2.4664			-5.6509	-10.0649		-7.3305	-10.2143		-9.6109	-2.811		-8.5536	-3.3265
	6.4736	-7.9871		-12.1814	-13.2186		-21.0159	-13.8294		-18.9814	-7.5869			-8.5754	3.3893		-9.4779	5.0597		-1.2673	5.0661		0.2298	4.7912
	9.4202	8.8258		5.2498	15.1948		-2.5788	11.1592		11.5114	8.9973			35.7602	-4.9222		39.1885	-5.6004		16.9757	4.2919		13.3754	-14.6388
	10.9909	8.5746		6.7637	15.7817		-1.0453	13.557		10.2007	9.3801			-14.0795	-9.521		-20.3418	4.3794		-12.8916	5.1411		-12.1727	6.8007
	-16.6307	-6.8113		-16.7472	-10.5678		-13.7657	-14.2021		-25.3413	-5.3566			-16.5326	-8.1675		-23.8367	-0.6286		-12.8558	-6.4362		-20.9576	-0.1696
	-19.0982	-11.5666		-20.4526	-14.5718		-19.0585	-15.5072		-24.1429	-9.0776			-13.6317	3.2642		-14.2439	3.8916		-5.1131	2.529		-4.4281	3.9975
	-11.4492	7.4449		-9.4121	-1.3374		-1.9864	-8.0546		-10.5908	10.1702			-14.0876	-5.4494		-24.4043	1.5282		-10.7969	-7.6322		-22.3524	0.4029
	-0.1632	15.6525		13.4859	5.7741		9.7815	20.661		23.6267	6.1293			36.9517	-3.4886		39.0649	-2.8181		15.5093	2.5452		13.0087	-11.1359
	-20.607	-10.1728		-19.7193	-16.1302		-20.0906	-11.554		-26.2396	-8.2815			-10.1673	10.9905		-14.1999	13.9125		-9.7433	11.3164		-4.8567	15.3574
	1.655	20.854		18.6954	8.8157		12.0638	14.1098		18.0683	2.8025			-0.4742	-9.5061		-4.5656	-7.2516		6.6034	-7.8144		0.8521	-11.4807
	0.1634	27.4975		19.3149	15.7856		14.8338	19.8393		25.1183	1.68			-13.2407	3.5576		-13.5474	5.7675		-5.3185	3.9008		-3.9803	5.3234
	-18.7982	-9.9521		-16.867	-14.6556		-16.96	-12.0565		-25.3134	-7.5848			-5.3343	11.3099		-9.3484	15.1329		-7.7508	15.7003		-0.0195	17.1463
	-12.2076	-3.2087		-14.8256	-4.7704		-9.5124	-11.4448		-17.1864	0.5673			-3.797	-10.3101		-6.4087	-10.0886		7.9237	-11.736		-4.0657	-10.9311
	-9.7829	8.2949		-8.7013	0.4228		-4.1576	-7.498		-9.8654	11.4748			39.0298	-1.8157		35.7483	-0.7832		14.9373	1.6244		12.0429	-10.1358
	12.175	-4.1908		14.9654	-4.7117		8.4728	7.2705		6.7952	-4.3798			-2.7035	-6.9837		-6.5828	-5.3317		5.2599	-4.9176		0.4152	-8.1824
	12.1741	-19.79		0.6345	-15.7299		12.3998	-4.1664		-0.9669	-13.3298			-23.6788	-8.8669		-22.8805	-7.8849		-19.3682	-1.5146		-14.6048	-3.8303
	-4.7627	1.4956		-2.3195	-0.6245		-5.7893	0.0421		-3.1583	7.1708			-25.2316	-8.0999		-24.9732	-8.5919		-11.4395	-2.0158		-10.49	-2.0117
	10.2373	-10.2419		10.2731	-8.464		4.9002	-1.8039		-15.993	6.0846			-23.9708	6.833		-31.5841	4.0123		-12.0694	-14.3798		-24.446	6.6623
	2.408	22.7861		19.9304	10.3126		15.6829	15.2083		21.0322	-0.8733			-12.471	4.5289		-14.8905	5.1008		-8.8305	1.8218		-7.7353	1.7732
	-21.2852	-10.8854		-18.0441	-16.827		-18.1187	-11.1353		-25.3677	-8.6901			42.2141	2.8799		38.1879	5.2429		22.881	-0.2787		19.5257	-6.5061
	-9.3797	2.779		-5.2607	-4.7784		-4.4156	-13.3833		-11.2122	3.3794			-2.3851	-11.8653		-3.1208	-9.388		6.8968	-10.9414		-2.605	-11.5808
	-8.9144	8.2528		-8.2744	1.0053		-3.9703	-6.7848		-11.1268	12.0839			-7.8841	12.2387		-11.5501	14.3906		-8.9273	14.8853		-1.1947	16.3421
	12.0167	-3.0897		14.6455	-5.538		5.5256	9.1341		8.1174	-5.2294			-8.8474	1.1377		-10.7059	1.1267		-4.0144	1.9629		-2.5985	1.9833
	-6.4325	-3.0921		-2.4114	3.2843		-12.9436	-4.968		-9.7156	13.6552			37.8458	12.7439		48.4663	2.1086		32.6613	0.1384		28.5442	-10.4746
	11.6732	10.1747		5.2011	17.1514		-1.7153	16.4617		13.529	12.7603			-24.817	4.9982		-28.2617	5.9244		-13.3132	-11.1858		-19.8395	5.2655
	11.6122	-19.1977		0.0096	-16.743		9.0128	-4.7433		0.2635	-9.9698			-26.2618	-9.6935		-25.4719	-7.1302		-12.2865	-3.7004		-12.0369	-1.5082
	-3.054	-2.0769		-2.6247	8.6195		-13.7098	-1.893		0.7287	6.8594			-0.6961	-12.7327		-1.3589	-10.3586		3.8718	-11.2849		-1.6647	-15.0165
	-0.1591	25.6923		18.4595	14.4091		14.7821	18.8262		24.004	2.0079			-5.3489	12.1256		-9.7435	15.9957		-8.0307	16.6851		-0.1457	18.261
	-17.2492	-8.0611		-16.5417	-12.0714		-15.8483	-15.3348		-22.9042	-4.4484			-16.9754	-5.7638		-21.5638	-0.4552		-14.4297	-4.2769		-20.0114	-1.8949
	-12.4939	-3.1374		-14.695	-4.6484		-9.6504	-11.9561		-14.5428	1.3354			-4.4702	-12.3753		-5.9633	-10.8329		7.1432	-12.6166		-4.6233	-11.8884
	-10.4756	8.8929		-9.6644	0.5109		-2.8193	-8.3692		-11.4592	10.1667			-0.8976	-9.2602		-3.8528	-7.8967		5.9021	-9.1101		-0.4142	-11.9679
	11.5069	-5.6213		13.8513	-6.1213		6.7562	4.0308		0.7528	-3.4151			-8.7439	3.3505		-9.551	4.7596		-1.64	4.1557		-0.5148	4.2098
	11.3002	-20.1901		-0.4517	-15.217		11.7011	-6.1041		-1.5181	-12.9656			-23.7044	1.7615		-11.5046	-1.4235		-0.6163	-0.9295		-0.7842	-3.7358
	-3.5058	-0.4011		-1.6409	6.5101		-6.2326	0.7821		-3.0636	6.8395			-3.106	-9.7833		-4.5172	-8.6473		6.9509	-9.8017		-1.2856	-11.5708
	11.9581	-12.0245		11.2046	-10.346		10.2664	1.5695		3.5872	-5.4701			40.754	-0.0152		37.9909	1.7848		16.3559	1.3524		13.9189	-7.4171
	-1.9547	23.8667		14.3895	13.1301		4.1634	14.5642		15.1304	7.2372			41.5055	1.6399		37.0474	2.8285		16.7395	0.6487		13.1249	-8.5029
	-4.8881	-0.0936		-3.3592	0.5824		-6.6416	2.3297		-1.3539	6.4244			34.7587	-1.8985		36.9941	-4.2347		13.3877	3.3262		11.1549	-11.5457
	-9.3897	8.0396		-8.1756	-0.354		-3.3337	-7.0059		-10.2788	11.6583			-23.3483	-9.5366		-23.0241	-8.8		-19.8447	-0.9075		-14.4181	-4.5111
	10.5594	-8.2866		11.3161	-6.0082		4.073	2.0357		3.6035	-0.5138			43.1572	1.6414		36.9107	4.6959		21.5409	0.6787		17.9261	-7.4316
	-6.4459	-2.4166		-1.4971	3.6914		-10.6897	4.7384		-8.3096	13.1138			41.8383	2.7355		38.2427	5.0251		23.0222	0.7511		19.4957	-7.5513
	-4.8994	-4.0575		-5.195	6.6585		-14.2991	2.3561		-1.126	11.4985			-27.1496	7.3166		-31.1004	5.1628		-15.7561	-14.0096		-20.7772	7.6803
	-11.6668	-5.484		-16.5497	-4.131		-12.8727	-15.382		-19.4879	2.5279			-10.9608	10.2797		-14.2	14.6309		-8.4749	10.9109		-5.2374	14.1768
	8.0089	4.8914		2.7824	13.9331		-5.8284	14.6155		8.6689	9.6019			-1.056	-8.8609		-3.5293	-7.0046		5.152	-8.3383		-0.4212	-11.0215
	-2.129	-0.8443		-1.1045	7.5274		-12.9212	0.3455		1.3551	9.0928			-10.0076	12.122		-14.195	13.4972		-9.4642	11.9357		-4.039	15.3795
	13.1009	-1.1122		11.8885	12.3307		6.5881	10.2674		9.3939	-2.2921			40.1139	7.7532		44.0393	6.1801		27.4325	0.169		24.3294	-6.6393
	-21.5674	-11.4292		-17.8877	-16.0104		-19.4389	-12.0358		-22.318	-8.1161			40.3318	7.0593		43.7225	5.9995		26.3618	1.1854		23.1064	-6.3987
	11.1606	-19.5423		-0.6439	-17.0774		8.4969	-3.1225		-1.7514	-10.7959			-26.0039	4.6531		-28.2888	4.2734		-12.522	-12.1054		-23.7474	4.2709
	-22.1457	-10.9864		-17.1931	-16.2226		-20.862	-11.0208		-21.5963	-12.0049			-10.4861	3.7		-11.9415	5.2757		-3.9781	3.312		-3.1218	4.2153
	9.7511	-18.6266		-3.9028	-8.9423		3.847	-9.3922		-4.1507	-8.3895			-7.8069	11.1692		-11.3028	13.3855		-9.6754	14.4671		-2.0172	15.954
	-5.6377	9.5462		-7.4469	1.7456		-7.742	5.2991		-16.1513	2.8011			-19.3826	-7.0388		-16.4753	-0.934		-8.967	-0.9435		-6.9793	-0.8888
	0.0808	5.4501		-4.5358	6.1017		-14.2719	3.1293		1.5734	10.0794			36.5524	-3.9396		39.5112	-3.485		16.1535	3.7894		12.9619	-12.9253
	8.1281	6.3477		4.3588	13.9102		-4.0414	10.3172		8.5443	9.1543			40.2595	-3.7337		34.3073	-1.2642		10.3434	-0.9001		7.578	-8.6842
	9.2459	-10.7544		9.3323	-4.8217		3.1232	-0.454		-1.9608	-4.0922			-8.7969	2.4135		-9.6318	3.6663		-2.9495	4.2687		-0.4602	2.0348
	-18.3109	-9.6199		-17.301	-12.827		-15.4602	-13.8918		-24.2156	-6.3605			-0.3919	-11.4567		-1.9276	-9.0016		3.6112	-9.4879		0.0565	-14.8798
	-21.9499	-11.8792		-17.7662	-15.2276		-15.9988	-11.6283		-22.3891	-8.9518			37.2264	9.5159		47.4358	5.1331		32.5039	1.9569		27.9697	-6.4748
	-22.3239	-11.9316		-17.2635	-16.7907		-18.9837	-10.0218		-21.5889	-11.3734			-14.8987	0.0846		-16.781	0.776		-9.0945	-0.158		-7.0522	-0.1677
	-12.9036	4.2854		-5.2718	-8.9396		2.416	-9.4398		-2.0428	-8.6329			-23.3783	5.9667		-13.9177	2.376		-2.2706	1.2756		-2.4533	0.965
	-17.5345	-8.8821		-17.1589	-13.9996		-17.5733	-13.5568		-18.5816	-7.4773			37.2869	12.3337		48.6959	2.8186		32.9486	0.7049		29.0757	-10.0248
	-12.6377	-4.1483		-15.1396	-4.3027		-10.3761	-11.3793		-18.232	-0.1505			35.9211	-3.3454		39.0587	-3.8057		15.1808	4.5286		11.4423	-12.7798
	-1.388	23.3637		15.8027	13.6234		14.3469	17.2665		21.3177	1.3417			-7.3419	10.6509		-10.8867	14.8209		-8.8118	13.9825		-1.6575	15.335
	12.5099	-20.2229		1.4115	-15.0215		11.4802	-4.4775		-1.1601	-11.4406			42.931	-0.3589		35.8984	3.3861		19.2052	0.0858		15.529	-6.7915
	10.547	-19.3019		-1.381	-16.5459		8.1885	-4.8641		-3.2306	-9.3969			-6.429	-6.8399		-7.6469	-3.4884		5.8202	-3.0474		2.1726	-7.157
	-7.1271	-1.6886		-2.545	2.316		-10.9285	3.0901		-7.0237	5.8504			-6.0702	10.6924		-9.0414	14.5531		-7.1337	15.2227		0.4835	16.7532
	-1.9886	-1.0146		-1.572	8.4994		-13.5089	-1.7571		1.5889	5.1027			40.8464	-3.259		34.1486	-0.3919		13.1765	0.8461		10.6847	-8.0311
	-10.378	3.3166		-6.5316	-5.6286		-1.3001	-13.1216		-9.8932	-2.5173			-18.576	-9.8088		-24.0804	-1.8545		-15.0813	-9.0618		-18.4711	3.7978
	8.4909	-10.1505		8.7233	-4.7801		1.0491	0.0058		0.0595	0.2389			-6.592	-12.0232		-13.2282	-3.2504		-8.1949	-6.5697		-4.4804	-4.6851
	-1.4986	-1.7681		-1.7726	8.8827		-13.1949	-0.8467		1.5825	6.3154			-7.5034	1.8508		-8.225	3.3673		8.5441	1.8526		9.2499	-4.9003
	3.3814	6.0263		1.4725	8.8661		-5.7468	3.1356		-0.7577	7.5988			-14.2894	2.3259		-15.7403	3.5129		-6.8817	3.0175		-5.6764	5.2913
	13.6179	-18.2435		3.3435	-17.0132		13.1685	-0.3944		2.6259	-10.7804			-5.1818	-6.2471		-6.6797	-3.4002		8.7654	-1.2277		7.2265	-8.5
	-10.0718	7.6286		-8.2319	-0.9245		-4.0047	-8.308		-11.5515	12.051			39.2726	7.4137		44.1992	4.8951		26.4566	-0.309		23.3764	-8.0244
	13.3306	-2.2131		16.7324	-5.0331		6.4287	8.9035		9.3237	-3.6484			-8.1909	13.1648		-11.6587	15.8334		-9.7062	16.3736		-1.8776	18.0419
	4.8546	5.6801		1.6473	9.2937		-7.7778	6.6416		-5.8594	11.9611			-8.4085	4.6881		-9.2965	5.8767		-3.4233	5.8677		-1.3547	6.475
	-2.3	-2.0017		-2.2371	8.971		-13.56	-0.436		0.3924	8.0135			-18.16	-4.871		-20.0148	-3.5814		-16.1293	-2.0001		-17.7774	-5.876
	11.8334	-18.6998		0.8526	-17.1701		10.6373	-5.3512		-2.9834	-9.9952			-16.5953	-2.0074		-18.2959	1.0154		-11.0698	0.1131		-12.5255	1.3209
	0.9456	23.5534		18.7757	11.3643		14.2004	15.937		21.5675	0.3363			37.2954	6.0069		41.5056	-0.3322		12.7372	5.9242		16.4858	-12.5406
	13.0932	-2.6963		16.6932	-4.3913		6.4843	8.3664		8.5656	-4.5559			41.1179	1.0799		37.623	2.6616		18.485	1.0033		14.8418	-8.603
	-12.8716	3.6738		-3.8457	-8.7603		2.5596	-9.9939		-0.5023	-9.2009			-11.7873	5.3949		-12.8789	7.4155		-6.7594	10.0519		-2.8782	11.6788
	11.1327	-18.8569		-0.1401	-15.963		11.1714	-5.6411		0.1332	-11.0943			-18.0283	-8.7593		-23.7221	-2.1996		-16.3832	-6.1489		-18.1868	0.0553
	12.9642	-19.3126		2.0093	-15.3936		11.3495	-3.6446		2.2088	-9.9842			43.2533	2.7249		38.6616	4.5613		21.7688	-0.2344		18.1622	-6.3972
	-0.5118	4.745		-0.0012	3.3095		-9.9527	6.5239		-7.211	12.3451			-8.7116	3.7767		-8.9768	4.9464		-2.0291	4.7729		-0.6665	5.031
	12.0047	-3.1132		14.5791	-4.5431		2.8822	3.3327		4.4668	-0.2743			-9.5475	2.3178		-11.9635	3.6697		-3.5935	2.1095		-2.7602	2.4599
	-8.9701	7.8257		-8.4246	0.2711		-2.4553	-7.4965		-10.4157	10.7007			41.2791	3.7804		39.6379	5.5039		24.2927	-0.8897		20.9963	-5.9929
	13.5516	-1.7268		11.0925	10.7581		6.2965	11.5909		10.4123	-3.0596			-2.5194	-10.0723		-4.1177	-10.3954		5.2736	-11.912		-2.8877	-13.8967
	-11.859	3.3858		-7.3838	-5.8773		3.6363	-10.0131		-11.2091	-0.3665			-3.2386	-12.1626		-3.9216	-11.8352		5.0682	-13.6756		-4.6299	-14.5601
	5.8028	-3.2977		8.7023	-2.3238		-0.6463	4.7103		5.3471	3.8973			-19.3332	-9.649		-23.7276	-3.8788		-17.5306	-5.8455		-17.141	-0.8479
	-19.0902	-10.0808		-17.6888	-14.6257		-18.0185	-13.7675		-19.06	-5.9365			36.785	-0.4197		39.3226	-1.3147		17.7221	2.3076		14.7617	-9.8826
	-7.0229	-2.2704		-3.0435	3.4379		-11.3314	3.8098		-1.4243	10.0551			-19.1615	-7.7046		-22.7961	-3.3168		-17.0409	-4.5908		-17.3402	-2.4591
	-19.3498	-10.4209		-18.956	-13.9218		-18.7225	-14.3875		-23.3326	-8.6273			36.9891	10.5892		47.8819	4.9299		33.078	2.4429		28.9505	-6.3715
	2.9501	5.9842		1.893	8.3026		-6.3728	4.9424		9.397	8.1358			42.2774	-1.5507		34.8247	1.3069		9.8908	1.5495		11.187	-6.3974
	-12.4678	-4.685		-15.9869	-4.6186		-13.5416	-15.0615		-16.9643	1.3261			-7.5869	2.9023		-8.5442	2.5171		6.7588	-0.3722		5.5286	-6.093
	-6.6228	7.6525		-6.1887	3.4454		-6.9309	5.8738		0.0913	11.3171			-17.1666	-8.9424		-24.599	-0.7623		-13.8579	-7.565		-17.0026	2.7805
	-9.6575	6.1753		-6.3414	-1.9722		0.1972	-9.3705		-7.8559	6.727			37.2797	10.6414		47.0087	4.1371		31.3023	2.0393		28.3627	-7.8827
	-4.7314	-4.1383		-5.3711	7.0236		-14.0276	2.3664		-0.4478	10.7559			-8.163	3.0219		-9.0808	4.208		-1.2609	4.1507		-0.6321	4.3838
	11.109	-15.7141		4.061	-19.2833		5.9561	-2.7041		2.5154	-12.4932			-9.8258	-0.2649		-10.2627	-1.2381		1.149	-1.8076		-1.4349	-2.3037
	-0.6482	23.7193		17.7492	12.4221		14.6115	17.1616		21.6679	0.9723			39.7512	-0.7908		37.4325	-0.0727		15.3212	1.3242		12.604	-9.1571
	7.1797	5.4197		2.8633	12.256		-5.1643	9.5424		6.2086	4.918			36.6813	-1.2468		38.2118	-2.2981		14.4339	6.2226		14.2964	-12.3008
	-3.7881	-1.2874		-2.0063	6.6293		-7.5102	1.3525		-1.93	7.233			-22.9474	-0.2809		-10.7575	-2.1873		2.6251	-1.9649		0.2785	-5.8193
	-2.7988	23.555		13.2717	13.0896		3.7436	13.8932		14.914	6.0228			39.1265	8.7978		44.978	4.6277		28.8608	-0.0793		24.8277	-7.7303
	-11.6799	0.2547		-10.8317	-3.018		-8.2847	-7.0982		-15.9074	-5.7631			-6.0654	11.184		-9.4099	14.5962		-6.6855	14.9755		1.0893	16.6946
	11.1897	-4.4169		14.3915	-6.5953		5.1695	4.7167		5.9707	0.2183			-23.6739	-7.3997		-22.8883	-6.8373		-17.084	0.1964		-14.5209	-6.4634
	13.0993	-12.073		12.7102	-9.2954		11.239	6.547		-1.4443	-3.9065			-6.925	1.884		-7.956	2.2307		8.8282	1.5156		9.2401	-5.1144
	1.1132	-1.6282		-0.6119	9.131		-7.0081	-16.282		-4.6837	-1.3248			35.7234	-2.9264		38.7061	-4.0459		14.8593	5.1736		12.2923	-13.6868
	-8.5325	1.3008		-6.3006	-4.212		-6.7603	-12.0175		-13.0456	0.1085			-21.1768	-5.6354		-17.5795	-4.2869		-8.6092	-4.3449		-6.4594	-3.9908
	10.6685	-18.603		-0.083	-17.4493		9.7063	-6.7277		-0.065	-12.0848			-19.2545	-6.0101		-20.6328	-4.4804		-16.7583	-2.7455		-17.6657	-4.8869
	11.6986	-18.2748		0.621	-16.8316		9.8747	-4.5328		0.9869	-10.1062			-10.2936	12.4014		-13.9752	13.1661		-9.5728	11.9887		-4.261	15.2699
	-20.4628	-11.4764		-19.4571	-14.8676		-18.7417	-14.3644		-22.2907	-9.282			-22.3849	-10.4353		-22.4416	-9.0446		-19.4645	-0.9742		-13.7118	-4.0457
	1.8299	23.3829		19.3096	10.5974		7.8112	14.6692		17.753	-3.8409			-26.1546	6.9378		-29.8338	6.2705		-14.9535	-13.5385		-20.9063	6.6708
	-18.4122	-10.8848		-20.1379	-13.3667		-18.3951	-15.9669		-22.0753	-6.8815			-20.4761	5.1633		-28.0785	6.7173		-13.666	-10.8686		-19.4638	5.1275
	14.1328	-19.3298		2.9549	-15.4043		15.8845	-0.0685		1.245	-13.2213			-10.8201	3.9084		-10.8129	5.3829		-1.9313	3.4051		-1.4202	3.9514
	-2.6225	-0.2965		-2.0013	7.3855		-10.7887	-0.1304		0.8854	9.0695			-23.232	6.3376		-14.6121	-0.4016		0.9736	-3.0671		-2.3578	-2.1067
	12.6238	-7.2114		12.7652	-6.9721		5.1699	6.1886		7.8173	-2.3696			-7.889	1.9061		-8.9671	3.5646		0.0537	3.8909		0.5278	2.3717
	0.9956	21.5071		18.3876	9.8239		12.7892	15.8268		20.7611	2.7865			-25.1741	1.4909		-30.6752	1.9587		-10.3127	-11.4152		-19.0097	7.8365
	-19.6935	-12.4269		-18.5246	-15.6478		-20.014	-13.2631		-26.2284	-11.4639			-5.0749	-12.4127		-6.3095	-11.0031		7.4255	-12.9429		-4.9089	-12.1094
	-1.4832	13.8579		6.9612	7.0302		6.061	20.2872		-8.3571	-0.2426			-18.0179	-4.9691		-21.52	-0.5618		-13.5334	-5.6351		-20.1981	-0.4423
	7.4811	-18.4714		-2.3278	-14.1506		7.5352	-8.5651		-9.9616	-5.4788			42.6593	2.5232		38.7576	5.0075		24.2332	0.734		20.2053	-7.5705
	9.0158	-1.1507		10.488	-1.5999		0.2017	4.5129		6.2767	6.0918			37.7542	-1.5566		38.3999	-1.1781		17.4823	2.1132		14.2171	-10.1419
	0.4448	4.0832		0.6471	3.9791		-11.3611	6.9399		0.1436	12.9116			41.0281	-2.4928		34.4779	-0.1035		15.4173	1.0019		12.0967	-8.6916
	9.415	9.9652		4.3185	15.1771		-2.8176	9.8537		9.3412	5.9771			42.5915	1.7717		37.7318	3.8455		20.4192	-0.5117		16.6153	-6.35
	15.9542	-17.302		4.8175	-15.4085		16.734	0.2809		4.6286	-13.9249			-22.9016	2.4858		-12.4654	-2.4884		0.6628	-1.5737		-2.1066	-3.5922
	-6.4631	-0.6318		-1.2915	0.9238		-6.8127	-2.1164		-5.2164	7.4853			41.9014	1.0388		37.2463	1.9455		15.6899	1.8514		12.6865	-9.7062
	2.0432	24.0201		19.6274	11.561		12.0428	15.48		21.7116	3.2024			38.8727	9.2027		45.3908	4.9349		29.3197	0.2433		25.396	-8.1676
	-16.6604	-7.5642		-19.0986	-12.0019		-19.4454	-15.0788		-19.6938	-8.766			-21.512	-12.8148		-19.4954	-2.2833		-20.5676	-5.8678		-20.2445	-4.0191
	-1.214	12.8516		-9.7596	-5.536		-2.472	-2.9179		-13.5061	2.0174			-13.999	0.8453		-15.8819	4.7142		-9.4191	2.4771		-8.1288	1.2625
	-10.4171	4.3694		-4.0325	-7.1258		-0.8316	-12.9651		-6.8049	2.6489			-21.6978	-9.4881		-26.0216	-5.5279		-12.2308	-1.8313		-13.8433	0.6942
	8.4723	-4.3806		11.1802	-2.6283		1.5703	3.0884		2.8212	5.2354			38.2945	10.1045		46.1973	4.0549		30.1917	2.3928		27.101	-7.494
	17.8744	-15.8651		7.4554	-14.4844		17.2699	7.2687		8.727	-14.0184			-26.1975	-9.9479		-25.3975	-6.9409		-19.7522	-7.533		-12.325	-1.4681
	-2.7404	1.9921		1.1929	1.2208		-9.1835	1.3607		2.8229	9.4524			40.7386	4.3224		39.9145	3.6587		23.6986	-0.0891		20.5429	-6.7444
	16.1478	-9.95		15.8666	-9.3589		6.7299	6.8079		7.9068	-3.8362			-9.4323	11.5548		-13.5413	14.1368		-8.2587	10.8392		-5.0034	13.5919
	14.7702	-16.6283		6.9417	-17.5571		13.0452	-1.1441		3.6377	-11.3409			-3.6272	-11.4929		-4.5554	-11.6815		5.9311	-13.6833		-4.8842	-13.648
	-6.5257	1.3335		-2.0701	-1.5258		-7.2921	-3.0462		-5.4153	6.4332			-1.057	-9.7987		-4.0493	-7.8672		6.1546	-9.1487		-0.7668	-12.0339
	9.4406	7.3853		8.5172	14.0745		-0.6452	12.9038		11.6654	10.295			-1.862	-11.6821		-2.8624	-10.4207		5.018	-11.8686		-2.989	-13.9897
	6.9309	-6.9824		9.2918	-4.1448		2.0699	-1.2145		-1.0695	-0.3822			36.4043	-4.5365		40.3322	-3.8025		15.7356	-0.4072		13.8206	-14.5814
	-18.0497	-11.3043		-20.0664	-12.2973		-20.2048	-17.0046		-21.1899	-5.5836			-0.9327	-10.7823		-2.9559	-8.6427		5.3767	-8.9516		0.3155	-11.8959
	15.9108	-12.1795		10.4573	-14.9834		14.9559	6.1186		6.9367	-8.9846			-11.9906	2.2365		-14.9106	4.2122		-3.8943	1.1527		-3.7376	2.0873
	-11.8185	3.3441		-8.046	-4.5821		-4.1498	-11.7928		-11.1626	0.4327			-2.0108	-12.606		-2.3946	-11.191		3.8052	-12.5735		-2.9774	-15.5999
	-5.1769	-0.2704		-4.4308	0.4569		-10.1703	-8.5945		-15.6682	-1.8878			38.0624	12.2473		47.8311	2.333		32.0058	0.3593		27.7829	-10.2811
	10.8542	-2.6592		13.3567	-3.0869		1.8223	5.289		5.6483	1.8162			-8.8955	3.9809		-8.7135	4.6448		-1.7021	5.0245		-0.1889	5.0377
	11.5269	-4.6556		13.6633	-9.1506		7.5675	4.5654		-0.3112	-15.1454			-5.9456	-12.5158		-8.1295	-8.1861		9.1658	-7.4731		-3.7653	-7.9973
	14.9314	-17.7322		4.1028	-15.7657		15.7912	-1.6021		3.4038	-9.6722			-25.7329	6.0576		-29.7427	5.5437		-13.3676	-14.2143		-23.1688	6.8882
	-0.081	24.2458		16.8553	12.6934		7.1934	15.0749		18.8892	5.8089			-20.1014	-9.8464		-24.2912	-4.4011		-18.016	-6.0378		-16.647	-0.9854
	-19.663	-9.3734		-18.158	-13.523		-18.2662	-15.0826		-23.4655	-6.7548			-7.244	13.0157		-11.9787	14.9123		-10.3616	13.3068		-3.3791	16.7973
	16.3965	-9.9916		12.0759	-13.4265		13.5818	4.5295		7.741	-6.2855			-1.3233	-9.7582		-4.1861	-8.788		5.9437	-10.099		-1.3623	-12.7262
	-1.6769	12.696		-10.5463	-5.2708		5.7667	19.9236		-8.712	-0.2156			-21.3704	-10.9631		-21.027	-8.7475		-20.5033	-3.6609		-15.822	-2.1959
	-6.9312	0.2326		-4.1938	1.1894		-8.9709	-9.8776		-12.4871	7.549			-22.2076	-7.7083		-21.2939	-6.5869		-18.6745	-2.5679		-16.1246	-4.6119
	12.8634	-18.4718		2.1316	-16.1039		14.6198	-3.8233		1.5166	-14.6921			-25.4175	7.9225		-32.1945	4.9992		-15.5809	-15.872		-22.1495	9.2018
	-6.9756	4.6353		-1.1442	-1.4748		-7.3036	-5.1784		-4.9409	2.7301			-26.5532	5.5182		-30.1194	3.4446		-14.0617	-12.4742		-22.2695	4.5803
	-1.9487	12.6594		-10.758	-4.946		5.5781	19.8933		-8.2915	-0.2552			36.039	10.362		48.5532	5.1507		32.3252	3.0793		29.0684	-7.3838
	9.158	9.4184		5.2148	14.4576		-3.2975	10.5267		10.8578	7.7056			40.2575	-2.5775		35.126	-0.1454		13.4622	0.6854		10.271	-8.9844
	1.2453	25.2724		19.0764	12.7595		12.6953	16.9173		22.6129	3.2768			-14.9876	1.4133		-16.451	2.224		-7.3588	0.3537		-7.211	3.2643
	7.6453	10.5306		10.637	12.9545		4.9844	11.0304		16.3422	4.6561			-6.974	11.8163		-10.4997	13.6853		-9.0703	15.6419		-1.3322	17.3345
	4.8522	6.6998		4.0568	9.6757		-7.4155	7.5683		-6.2512	11.8891			38.5795	-4.0464		40.8228	-2.5119		14.7763	0.2752		13.6175	-13.7015
	-13.036	8.3788		-11.6735	0.0912		-1.7178	-5.5122		-10.9122	7.718			-8.7455	12.314		-11.9699	13.2271		-9.7445	13.524		-2.6767	15.3352
	-8.7388	4.94		-4.1481	-2.7296		-1.1471	-11.1128		-10.2233	3.8755			-8.0807	2.1539		-9.0505	3.45		0.4815	3.9993		0.8045	2.031
	9.8559	-12.7999		14.5919	-14.1624		9.339	-1.3509		-4.6161	1.6552			35.0922	-3.0041		39.6804	-1.9474		13.3107	5.2103		15.3675	-12.3002
	12.3036	-9.9529		13.0256	-11.2571		4.6835	0.095		-16.3123	8.0167			-24.832	4.9824		-28.7503	6.5397		-15.3084	-12.9554		-20.1526	6.152
	-18.8176	-8.5682		-16.9559	-13.8565		-16.0603	-13.1191		-25.957	-6.0202			-4.319	-9.6201		-5.108	-9.2625		-8.2355	-1.5508		-7.483	-1.3172
	13.5687	-2.4381		16.557	-3.6626		6.2392	9.8893		8.9058	-0.758			-24.2877	-9.12		-24.1522	-7.6751		-17.9681	-2.0279		-13.8714	-2.9821
	3.5772	24.3619		16.9951	14.9784		12.3333	11.8459		17.3902	0.615			-4.9359	11.0473		-8.7327	15.2217		-6.9448	16.5065		1.0593	17.7608
	9.7444	6.4985		8.1815	15.276		-0.3188	12.3338		8.1065	7.5976			41.2616	2.8178		38.5435	4.1495		22.3742	-0.7249		19.0688	-6.0955
	-18.2461	-8.4702		-16.4265	-12.8505		-16.5837	-14.3234		-26.4678	-6.5162			-12.9917	1.624		-14.4584	3.2405		-5.2635	1.8582		-4.8	3.335
	3.3752	21.2025		20.4108	8.3777		15.7954	12.3472		19.4703	-3.6517			-25.7775	5.5175		-28.6504	4.7568		-12.1867	-13.1523		-24.2555	5.2287
	0.3054	26.5185		19.2814	14.6511		14.3489	18.8035		23.7679	1.6921			-0.0398	-8.791		-4.2765	-6.2593		6.9242	-7.1759		1.8574	-11.2029
	8.7783	7.6065		9.0458	13.98		1.4743	11.8432		9.3273	7.1472			-18.7618	-8.8982		-23.7056	-3.0409		-16.1545	-10.2217		-19.9138	3.2884
	-0.0387	17.2827		15.1668	6.2221		11.0897	20.1109		23.4156	6.7282			40.568	12.5328		41.5497	-2.6588		15.7965	-0.9293		14.211	-14.8925
	-15.9014	-7.1657		-17.8047	-10.6847		-14.2962	-15.6062		-20.3844	0.8949			-21.777	4.8104		-25.7357	5.1748		-6.52	-1.1925		-8.1823	3.9921
	-19.1118	-11.209		-19.5939	-14.3357		-19.6982	-16.3488		-21.4489	-9.614			39.3014	9.1671		45.7964	4.5583		29.2382	1.3738		26.008	-7.8941
	15.3597	-17.6385		4.5216	-16.4647		13.1941	-1.7196		3.2427	-10.4025			-27.1627	4.3719		-29.1089	3.7644		-14.8543	-11.8011		-21.4286	4.82
	10.3488	-19.7186		-1.8671	-16.6018		-18.3942	-9.2325		-19.2608	-11.0405			-25.1634	7.1039		-30.3798	6.4578		-14.1819	-15.1078		-22.6197	7.6766
	-21.5866	-13.2254		-11.8512	-11.8039		-17.6827	-8.9769		-20.6058	-10.185			-21.6338	-10.8845		-20.9998	-9.3064		-21.1173	-2.9837		-14.9553	-2.1852
	11.0576	-6.6521		13.8489	-5.0646		5.013	1.4338		2.6595	-1.96			-6.4615	11.9546		-10.7324	14.1219		-8.738	14.5342		-1.7564	15.7323
	8.7009	5.7601		3.9297	14.1639		-3.3543	8.9008		7.2986	6.5425			-26.0103	-10.3536		-24.9253	-5.8663		-15.7509	-8.7043		-18.0346	1.5351
	4.4735	20.9802		21.0928	8.1463		14.9392	10.6433		4.0963	-16.367			-20.52	-5.3661		-18.1295	-4.0317		-8.6684	-4.4528		-7.3482	-5.0949
	17.4392	-18.1404		4.6062	-13.7577		18.7116	3.5804		5.4003	-15.1048			-23.9256	-5.8647		-8.995	-4.543		4.1462	-2.4356		1.8964	-5.2679
	0.7985	24.3912		15.788	12.0858		5.9205	14.3733		16.5348	5.5561			36.952	-5.4148		42.2554	-2.6887		28.5123	3.8165		25.4935	-11.7993
	-11.6118	7.6883		-9.7712	-2.4167		-3.5352	-9.4834		-10.8429	5.7969			-5.4171	11.9101		-9.3469	15.8408		-7.9311	16.1314		0.0076	17.7071
	8.6704	10.4746		7.1636	13.9955		-2.1272	12.9256		10.678	6.1074			-17.2726	-4.5046		-21.3042	-1.8081		-14.7902	-3.2891		-19.7873	-5.5269
	-5.5704	3.7074		-1.289	-0.7341		-6.8325	-2.4703		-5.2366	5.4582			38.4695	9.0502		45.2716	5.3563		28.084	0.3266		25.3764	-7.0277
	12.7596	-19.017		1.2928	-16.1743		12.7461	-3.4007		1.0791	-11.3491			40.315	1.0769		38.2375	2.7796		18.595	-0.1634		15.5997	-7.6749
	-20.2813	-10.8781		-19.0526	-15.4724		-18.8639	-12.6535		-25.2472	-6.6979			-7.3764	-7.9952		-5.4804	-7.3503		6.5201	-8.3128		0.6028	-11.018
	-6.9949	8.1298		-6.8844	3.1238		-8.4695	5.3322		-6.8547	11.1522			-26.1763	-9.6425		-25.1655	-7.227		-11.2186	-3.3296		-11.1483	-2.5213
	-0.3874	15.4292		13.0085	5.1693		9.6963	20.6114		-9.1177	-2.5507			-7.7148	-7.0479		-8.3308	-4.8092		4.1949	-2.8677		1.6604	-5.7115
	10.2963	-4.712		12.662	-3.984		2.8342	2.4572		5.3875	-0.4324			-22.7609	0.7743		-26.5558	1.9898		-12.8172	-9.3592		-21.3053	2.4309
	14.887	-10.4571		14.8313	-10.3349		9.2112	5.7539		5.0069	-2.3831			38.6545	9.489		45.9998	4.1173		30.4122	1.714		27.1557	-8.2869
	10.8268	-3.2616		13.0616	-3.1756		1.6986	4.0294		5.0156	0.9353			42.6011	2.2864		37.7173	4.2931		22.0315	1.0624		18.6029	-7.86
	-11.1718	2.6253		-8.3917	-4.238		-5.4028	-10.7118		-11.7729	0.3901			-4.2903	-11.5929		-6.0592	-10.5195		7.6675	-12.2246		-4.5255	-11.3133
	9.0795	4.1487		9.5098	14.2298		-0.7389	6.8182		6.8976	5.6374			36.0245	-2.6687		38.9017	-4.2227		13.6217	4.9791		15.1653	-12.6063
	10.2517	-5.2693		13.0273	-4.8138		4.0946	3.6225		4.4193	-1.5718			-23.1825	2.8746		-13.3527	-3.1833		-0.249	-1.2003		-2.152	-4.1476
	-21.246	-10.2616		-19.7128	-17.2998		-20.6443	-12.1289		-26.1204	-9.478			37.5633	9.1339		46.6397	5.7991		30.1972	1.234		27.6535	-6.9641
	16.6527	-16.0338		7.5183	-15.0572		17.1537	3.1		8.2578	-13.5397			-25.1788	4.538		-28.0721	4.7463		-11.9851	-10.8573		-23.0837	3.2192
	-0.1075	17.5009		15.1636	5.8392		17.8439	16.0215		15.8458	-2.1969			-26.6952	5.4403		-29.5333	4.0905		-13.1094	-12.3212		-23.2616	4.3699
	7.2584	7.7126		4.2167	12.3978		-5.172	8.9676		4.545	11.5365			-22.0807	4.9399		-26.0139	5.2282		-6.4743	-1.2724		-8.2756	3.9668
	5.6253	6.2477		4.3361	9.5443		-6.222	14.0053		-5.3482	16.9772			-2.6168	-12.5274		-3.1451	-11.8263		4.4134	-13.0092		-3.7038	-15.1132
	-0.8868	26.2587		20.3348	14.0218		14.6495	15.5752		20.0081	0.258			-9.5884	10.9724		-13.4103	14.8439		-8.0113	11.7599		-4.1888	13.956
	-22.8666	-10.992		-18.4639	-17.1194		-18.9807	-10.7048		-25.2034	-9.7183			-10.771	1.6456		-11.75	4.4495		-1.2686	2.6082		-1.1234	3.1672
	-12.3649	2.767		-2.4844	-13.9297		10.5369	-4.5545		-3.2506	-11.7548			-13.5996	-5.2225		-11.3014	-0.9802		-1.4958	0.3368		-2.0353	0.1778
	-9.813	3.4013		-4.3894	-5.9629		0.5883	-10.9155		-6.8039	3.978			41.9741	3.9557		39.9841	5.1567		23.8084	-0.8294		20.5732	-5.9086
	12.3737	-6.3696		15.2885	-7.0994		5.6836	5.3384		8.6776	-0.0507			35.3944	-2.2748		37.7945	-3.9535		14.6597	3.6147		12.7704	-11.9528
	-4.9141	5.2177		0.2155	0.1879		-5.3556	-3.0799		-7.8979	12.2196			-0.9068	-11.723		-2.0984	-9.8406		3.9956	-10.0355		-0.7146	-14.6583
	11.9385	8.4379		6.8859	17.2154		-1.727	15.5463		11.649	12.4341			-17.2497	-5.7097		-20.9603	-0.6713		-15.9999	-0.443		-15.5642	-6.8896
	13.2936	-20.2661		0.8579	-15.1639		13.2724	-5.3693		-2.5327	-13.6485			35.2313	-3.9132		39.3989	-4.8269		16.5369	4.8034		12.6407	-14.4116
	-8.108	3.7718		-3.9093	-4.0801		-1.5725	-11.8568		-14.1333	10.1027			-16.1659	-7.6506		-24.3212	0.576		-12.0647	-7.4018		-21.8833	0.3648
	15.3848	-10.3202		15.363	-10.2472		11.8088	3.6601		6.8779	-7.8797			-1.6134	-7.5762		-5.1405	-5.7322		6.6013	-6.1646		1.5598	-10.2945
	-0.1999	26.9555		18.7101	15.3309		15.2007	19.6487		24.9737	2.5611			37.1382	10.2793		47.5485	4.7522		32.5026	2.3847		28.6039	-6.651
	-15.8867	-9.8474		-20.8756	-11.0712		-16.9378	-17.0156		-20.6495	-4.019			-5.6297	10.8467		-9.198	13.8081		-7.4849	15.0915		0.2615	16.3323
	-12.1763	-2.2336		-13.7995	-5.518		-1.9338	-14.0476		-11.1288	-3.2408			38.2568	10.848		47.5654	3.3983		31.4925	1.2532		27.2903	-8.8899
	-10.6826	6.7521		-7.9268	-1.8612		-1.3267	-9.1947		-9.8477	4.1142			-4.5288	11.2858		-9.7508	12.6133		-10.9017	15.8459		-0.3157	13.7485
	11.8123	-7.3798		12.8139	-6.591		5.8542	1.8607		1.9029	-0.7326			-2.781	-7.0415		-6.7082	-5.5604		5.2979	-4.5725		0.6889	-7.8488
	-0.9302	2.8935		1.2567	2.9046		-12.5323	7.1667		0.5607	13.2512			-4.8486	9.9431		-8.0658	13.4332		-5.8341	15.8803		1.9631	16.0346
	11.5447	7.5971		7.8933	16.4652		-2.1155	14.4032		11.5941	11.6702			38.5684	-1.5647		36.1069	1.403		17.5153	1.0757	;	13.9579	-8.9446

## Sheet: Figure8
Fig 8.c
3-7					9-7
mean	standard deviation	mean	standard deviation		mean	standard deviation	mean	standard deviation
44.0167	1.85948	16.9	0.94446		32.7833	1.22543	16.9	0.94446
48.75	2.27222	20.05	1.12916		38.5	0.93808	20.05	1.12916
50.0333	1.41374	21.6833	0.78592		41.3833	0.95586	21.6833	0.78592
50.5667	2.09061	23.5167	1.12679		42.1167	0.80353	23.5167	1.12679
50.4667	1.46788	24.7667	0.6802		42.0833	1.17714	24.7667	0.6802
48.8667	1.34114	26.1	0.93595		42.4	1.06019	26.1	0.93595
48.4167	0.87731	26.6167	0.74944		41.4833	1.15484	26.6167	0.74944
45.8	1.55435	25.0833	0.5947		39.8667	1.04626	25.0833	0.5947
44.4	2.11849	22.7	0.61968		38.1667	1.23072	22.7	0.61968
42.5833	1.98738	20.4167	0.6969		36.45	1.28957	20.4167	0.6969
D-values
mean	standard deviation	mean	standard deviation
27.1167	2.34386	15.8833	1.54844
28.7	3.30575	18.45	1.29422
28.35	1.9685	19.7	1.44222
27.05	2.87802	18.6	1.64803
25.7	1.87297	17.3167	1.66903
22.7667	1.40807	16.3	1.87083
21.8	1.2506	14.8667	1.8272
20.7167	1.47569	14.7833	1.53417
21.7	2.25033	15.4667	1.62686
22.1667	2.38216	16.0333	1.74432
